# Supplementary material for: TLR3 activation enhances abscopal effect of radiotherapy in HCC by promoting tumor ferroptosis
Source: EMBO Mol Med. 2024 Apr 26;16(5):8. doi: 10.1038/s44321-024-00068-4 (PMC11098818; doi:10.1038/s44321-024-00068-4)
Supplement: Supplementary file 2 — Table EV1 [file 44321_2024_68_MOESM2_ESM.xlsx]

## Sheet: Table EV1
Table EV1. 10 patients with advanced liver cancer who received or did not receive poly(I:C) injection in this study.
Group	Patient	Gender	Age	Tumor diagnosis	CNLC	BCLC	Child-pugh	EOCG	Location of irradiated lesions	Irradiation dose and segmentation	Targeted drug therapy	PD-1 inhibitor	Poly(I:C) injection	Efficacy of irradiated lesions	Abscopal effect location	New tumor lesion appear	Survival situation
experiment	P01	Male	56	HCC with portal vein thrombus and paracostial lymph node metastasis	IIIb	C	A	0	liver, portal vein thrombus	45Gy/15f/3w	Ya	Nb	Ya	↓c	the 3rd paracostal lymph node	Nb	Survival
experiment	P02	Male	65	HCC with cardiac phrenic horn lymph node metastasis	IIIb	C	A	1	liver	50Gy/10f/2w	Nb	Nb	Ya	↓c	cardiac phrenic horn lymph node	Nb	Survival
experiment	P03	Male	53	HCC with portal vein thrombus and retroperitoneal lymph node metastasis	IIIb	C	A	1	liver, portal vein thrombus	45Gy/15f/3w	Ya	Ya	Ya	↓c	retroperitoneal lymph node	Nb	Survival
experiment	P04	Male	66	HCC with retroperitoneal lymph node metastasis	IIIb	C	A	0	peritoneal lymph nodes	40Gy/10f/2w	Nb	Nb	Ya	↓c	liver	Nb	Survival
experiment	P05	Male	71	HCC with intraperitoneal lymph node metastasis	IIIb	C	A	0	liver	50Gy/10f/2w	Nb	Nb	Ya	↓c	intraperitoneal lymph node	Nb	Survival
control	C01	Male	50	HCC with pelvic lymph node metastasis	IIIb	C	A	1	liver	30Gy/6f/1w	Nb	Nb	Nb	↓c	non	Ya	Survival
control	C02	Male	41	HCC with 2nd paracostal lymph node metastasis	IIIb	C	A	0	the 2nd paracostal lymph node	54Gy/18/4w	Nb	Nb	Nb	↓c	non	Ya	Survival
control	C03	Female	53	HCC with portal lymph node and intraperitoneal lymph node metastases	IIIb	C	A	1	portal lymph node	50Gy/10f/2w	Ya	Ya	Nb	↓c	non	Nb	Death
control	C04	Male	54	HCC recurrences with intrahepatic and bone metastases	IIIb	C	A	0	liver	60Gy/20f/4w	Nb	Nb	Nb	↓c	non	Nb	Death
control	C05	Male	63	HCC with right portal vein thrombus	IIIb	C	B	1	liver, portal vein thrombus	54Gy/18f/4w	Nb	Nb	Nb	↓c	non	Nb	Death
a Y: Yes,
b N: No,
c ↓: shink,
d ↑: expand.
