# Supplementary material for: TLR3 activation enhances abscopal effect of radiotherapy in HCC by promoting tumor ferroptosis
Source: EMBO Mol Med. 2024 Apr 26;16(5):8. doi: 10.1038/s44321-024-00068-4 (PMC11098818; doi:10.1038/s44321-024-00068-4)
Supplement: Supplementary file 3 — Table EV2 [file 44321_2024_68_MOESM3_ESM.xlsx]

## Sheet: Table EV2
Table EV2. Treatment-related adverse events in all enrolled patients.
Event	All enrolled patients (n=5)
	Grade 1	Grade 2-4
Injection site reaction
Local pain	1/5	0/5
Local pruritus	0/5	0/5
Redness and swelling	0/5	0/5
Skin
Maculopapule	0/5	0/5
Rash	0/5	0/5
Circulatory & Respiratory system
Chest distress	0/5	0/5
Thoracodynia	0/5	0/5
Cough	0/5	0/5
Dyspnea	0/5	0/5
Digestive system
Nausea	0/5	0/5
Anorexia	0/5	0/5
Vomiting	0/5	0/5
Diarrhea	0/5	0/5
Constipation	0/5	0/5
Other
Fever
Chills	0/5	0/5
Fatigue	0/5	0/5
Headache	0/5	0/5
Dizziness	0/5	0/5
