# Supplementary material for: TLR3 activation enhances abscopal effect of radiotherapy in HCC by promoting tumor ferroptosis
Source: EMBO Mol Med. 2024 Apr 26;16(5):8. doi: 10.1038/s44321-024-00068-4 (PMC11098818; doi:10.1038/s44321-024-00068-4)
Supplement: Supplementary file 4 — Table EV3 [file 44321_2024_68_MOESM4_ESM.xlsx]

## Sheet: Table EV3
Table EV3. The dynamics of routine blood and biochemical tests in all enrolled patients during poly(I:C) injection.
Time	P01					P02			P03			P04				P05
Items	Pre-	Day3	Day8	15d	17d	Pre-	Day9	18d	Pre-	Day7	18d	Pre-	Day8	Day14	Day17	Pre-	Day11	Day15	Day19
ALT (U/L)	30	31	35	35	34	48	39	38	62	46	19	13	15	12	11	33	29	28	30
AST (U/L)	57	59	71	52	42	72	59	56	123	61	37	20	16	15	16	22	23	34	22
sCr (μmol/L)	68	76	67	64	62	64	79	63	70	71	67	99	97	98	96	80	66	75	72
CK (U/L)	144	61	108	83	113	83	57	52	58	101	55	176	130	123	181	131	93	89	97
CK-MB (U/L)	44.2	37.8	38.4	37.3	37	44.8	37.6	36.5	32.9	24.8	12.5	13.7	11.3	13	12.7	17.2	17.4	17.3	17.2
LDH (U/L)	279	321	266	236	221	312	236	225	215	153	145	209	202	224	217	207	204	215	203
CRP (mg/L)	85.3	82.9	71.6	50.1	26.1	12.5	14	9.4	32.4	25.4	4.1	0.8	0.8	5.7	7.1	1.4	1.8	2.4	2.4
WBC (*10^9/L)	9.27	7.1	5.3	3.3	10.3	5.8	4.5	4.2	5.3	5.1	4.3	4.4	3.4	3.4	3.3	6.8	5.1	4.7	4.9
Hb (g/L)	137	126	136	132	135	126	123	119	119	121	118	139	121	125	131	163	152	159	166
PLT(*10^9/L)	154	107	131	117	126	254	220	158	285	315	170	105	78	77	92	175	178	173	172
PT (s)	12.5	13.9	13	— a	14.4	14.5	12.8	13.7	15.2	13.7	13.5	14.6	15	— a	15	12.1	11.9	12.4	11.6
APTT (s)	33	36.4	37.3	— a	40.1	33.6	31.8	33.4	35.1	37.5	35.1	39.3	38.2	— a	39.7	34.3	32	36.3	32.1
TT (s)	18.1	16.9	18.6	— a	18.5	17.3	17.1	16.4	17.4	16.2	16.8	17.8	18	— a	18.2	16.9	16.8	17.3	16.4
FIB (g/L)	4.2	4.51	6.34	— a	6.33	3.89	4.64	4.23	4.67	4.89	3.79	2.52	2.02	— a	2.25	3.32	3.45	3.41	3.26
Urine-rt	(+)c	— a	(+)c	(-)b	— a	(+)c	— a	(-)b	(+)c	— a	(-)b	(-)b	— a	— a	(-)b	(-)b	(-)b	— a	(-)b
stool-rt	(+)c	— a	(+)c	(+)c	— a	(-)b	— a	(-)b	(-)b	— a	(-)b	(-)b	— a	— a	(-)b	(-)b	(-)b	— a	(-)b
ECOG	0	0	0	0	0	1	1	1	1	1	1	0	0	0	0	0	0	0	0
a —: No detection,
b (-): Negative,
c (+): Positive,
Acronym: ALT (alanine aminotransferase), AST (aspartate aminotransferase), sCr (Serum creatinine), CK (Creatine Kinase), CK-MB (Creatine kinase isoenzymes), LDH (Lactate dehydrogenase), CRP (C-reactive Protein), WBC (White Blood Cell), Hb (Hemoglobin), PLT (Platelet), PT (Prothrombin time), APTT (Activated partial thromboplastin time), TT (Thrombin time) , FIB (Fibrinogen).
