# Supplementary material for: TLR3 activation enhances abscopal effect of radiotherapy in HCC by promoting tumor ferroptosis
Source: EMBO Mol Med. 2024 Apr 26;16(5):8. doi: 10.1038/s44321-024-00068-4 (PMC11098818; doi:10.1038/s44321-024-00068-4)
Supplement: Supplementary file 5 — Table EV4 [file 44321_2024_68_MOESM5_ESM.xlsx]

## Sheet: Table EV4
Table EV4. Tumor lesion evaluation of enrolled patient and control cases.
	Time point	Irradiated lesion 1（IL1）	Diameter of IL1 (mm)	Irradiated lesion 2（IL2）	Diameter of IL2 (mm)	Change of irradiated tumor lesions	Evaluation of irradiated tumor lesions	Distant lesion 1 (DL1)	Diameter of DL1 (mm)	Distant lesion 2 (DL2)	Diameter of DL2 (mm)	Change of distant tumor lesions	Evaluation of distant tumor lesions
P01	pre-treatment	intrahepatic tumor (tumor of the right lobe of liver, portal vein thrombus)	57.8	(NA) a	(NA) a	(NA) a	(NA) a	the 3rd parcostal lymph node metastasis	25.28	(NA) a	0	(NA) a	(NA) a
P01	post-treatment	intrahepatic tumor (tumor of the right lobe of liver, portal vein thrombus)	37.51	(NA) a	(NA) a	-0.351038	PR	the 3rd parcostal lymph node metastasis	12.89	(NA) a	0	-0.490111	PR
P02	pre-treatment	tumor of the left lobe of liver	79	(NA) a	(NA) a	(NA) a	(NA) a	cardiac phrenic horn lymph node metastasis	15	(NA) a	0	(NA) a	(NA) a
P02	post-treatment	tumor of the left lobe of liver	58.67	(NA) a	(NA) a	-0.257342	SD	cardiac phrenic horn lymph node metastasis	7.51	(NA) a	0	-0.499333	PR
P03	pre-treatment	tumor of the right lobe of liver	108.54	portal vein thrombus	34.27	(NA) a	(NA) a	retroperitoneal lymph node metastasis	15.08	(NA) a	0	(NA) a	(NA) a
P03	post-treatment	tumor of the right lobe of liver	83.27	portal vein thrombus	15	-0.311883	PR	retroperitoneal lymph node metastasis	5.51	(NA) a	0	-0.634615	PR
P04	pre-treatment	peritoneal lymph node metastasis	17.85	(NA) a	(NA) a	(NA) a	(NA) a	tumor of the right lobe of liver	9.13	(NA) a	0	(NA) a	(NA) a
P04	post-treatment	peritoneal lymph node metastasis	0	(NA) a	(NA) a	-1	CR	tumor of the right lobe of liver	0	(NA) a	0	-1	CR
P05	pre-treatment	tumor of the right lobe of liver	10.85	(NA) a	(NA) a	(NA)	(NA) a	intraperitoneal lymph node metastasis	15	(NA) a	0	(NA) a	(NA) a
P05	post-treatment	tumor of the right lobe of liver	0	(NA) a	(NA) a	-1	CR	intraperitoneal lymph node metastasis	11.5	(NA) a	0	-0.233333	SD
C01	pre-treatment	tumor of the right lobe of liver	26.37	(NA) a	(NA) a	(NA) a	(NA) a	pelvic lymph node metastasisr	17.78	(NA) a	0	(NA) a	(NA) a
C01	post-treatment	tumor of the right lobe of liver	24.45	(NA) a	(NA) a	-0.07281	SD	retroperitoneal lymph node metastasis	16.14	(NA) a	0	-0.0955056	SD
C02	pre-treatment	the 2nd paracostal lymph node metastasis	61.27	(NA) a	(NA) a	(NA) a	(NA) a	tumor in the left and right hepatic junction	14.45	tumor of the right lobe of liver	14.69	(NA) a	(NA) a
C02	post-treatment	the 2nd paracostal lymph node metastasis	44.93	(NA) a	(NA) a	-0.266688	SD	tumor in the left and right hepatic junction	19.89	tumor of the right lobe of liver	19.01	0.332	PD
C03	pre-treatment	portal lymph node metastasis	36.08	(NA) a	(NA) a	(NA) a	(NA) a	intraperitoneal lymph node metastasis	21.21	(NA) a	0	(NA) a	(NA) a
C03	post-treatment	portal lymph node metastasis	0	(NA) a	(NA) a	-1	CR	intraperitoneal lymph node metastasis	21.82	(NA) a	0	0.029	SD
C04	pre-treatment	tumor of the right lobe of liver	29.58	(NA) a	(NA) a	(NA) a	(NA) a	tumor of the right lobe of liver	50.81	(NA) a	0	(NA) a	(NA) a
C04	post-treatment	tumor of the right lobe of liver	13.39	(NA) a	(NA) a	-0.547329	PR	tumor of the right lobe of liver	55.12	(NA) a	0	0.0848258	SD
C05	pre-treatment	tumor of the right lobe of liver	44.09	portal vein thrombus	37.07	(NA) a	(NA) a	tumor of the left lobe of liver	14.27	(NA) a	0	(NA) a	(NA) a
C05	post-treatment	tumor of the right lobe of liver	36.19	portal vein thrombus	19.2	-0.318	PR	tumor of the left lobe of liver	14.66	(NA) a	0	0.027	SD
a (NA): inapplicability.
PD (progressive disease), SD (stable disease), PR (partial response), CR (Complete response).
