# Supplementary material for: TLR3 activation enhances abscopal effect of radiotherapy in HCC by promoting tumor ferroptosis
Source: EMBO Mol Med. 2024 Apr 26;16(5):8. doi: 10.1038/s44321-024-00068-4 (PMC11098818; doi:10.1038/s44321-024-00068-4)
Supplement: Supplementary file 6 — Table EV5 [file 44321_2024_68_MOESM6_ESM.xlsx]

## Sheet: Table EV5
Table EV5. Primers for qRT-PCR used in this study.
Primer name	Sequence (5' ® 3')
Vcam-1-F	GCTATGAGGATGGAAGACTCTGG
Vcam-1-R	ACTTGTGCAGCCACCTGAGATC
CXCL9-F	CCTAGTGATAAGGAATGCACGATG
CXCL9-R	CTAGGCAGGTTTGATCTCCGTTC
CXCL10-F	ATCATCCCTGCGAGCCTATCCT
CXCL10-R	GACCTTTTTTGGCTAAACGCTTTC
CCL2-F	GCTACAAGAGGATCACCAGCAG
CCL2-R	GTCTGGACCCATTCCTTCTTGG
CCL3-F	ACTGCCTGCTGCTTCTCCTACA
CCL3-R	ATGACACCTGGCTGGGAGCAAA
CCL5-F	CCTGCTGCTTTGCCTACCTCTC
CCL5-R	ACACACTTGGCGGTTCCTTCGA
CCL8-F	GGGTGCTGAAAAGCTACGAGAG
CCL8-R	GGATCTCCATGTACTCACTGACC
CCL11-F	TCCATCCCAACTTCCTGCTGCT
CCL11-R	CTCTTTGCCCAACCTGGTCTTG
GAPDH-F	CATCACTGCCACCCAGAAGACTG
GAPDH-R	ATGCCAGTGAGCTTCCCGTTCAG
