# Supplementary material for: TLR3 activation enhances abscopal effect of radiotherapy in HCC by promoting tumor ferroptosis
Source: EMBO Mol Med. 2024 Apr 26;16(5):8. doi: 10.1038/s44321-024-00068-4 (PMC11098818; doi:10.1038/s44321-024-00068-4)
Supplement: Supplementary file 7 — Dataset EV1 [file 44321_2024_68_MOESM7_ESM.xlsx]

## Sheet: Dataset EV1
Dataset EV1. Gene list of various RCD.
Alkaliptosis	Cuproptosis	Entotic.cell.death	Ferroptosis	Apoptosis	Lysosome-dependent cell death	Necroptosis	Pyroptosis
CA9	FDX1	CDC42	RPL8	FAS	BAX	RIPK1	AIM2
OPRL1	LIAS	CDH1	IREB2	TNFRSF1A	STAT3	RIPK3	APIP
IKBKB	LIPT1	CTNNA1	ATP5MC3	TNFRSF10A	CTSB	MLKL	BAK1
CHUK	DLD	RHOA	CS	TNFRSF10B	CTSD	TLR2	BAX
IKBKG	DLAT	ROCK1	EMC2	CASP8	CTSL	TLR3	CASP1
NFKBIA	PDHA1	ROCK2	ACSF2	CASP10	PRTN3	TLR4	CASP3
NFKB1	PDHB	DIAPH1	NOX1	FASLG	CASP3	TNFRSF1A	CASP4
RELA	MTF1	MRTF	CYBB	TNFSF10	HSPA1A	PGAM5	CASP5
	GLS	SRF	NOX3	FADD	MCOLN1	ZBP1	CASP6
	CDKN2A	EZR	NOX4	TRADD	SERPINA3	NR2C2	CASP8
	SLC31A1	AURKA	NOX5	TRAF2		HMGB1	CHMP2A
	ATP7B	KRAS	DUOX1	TRAF5		CXCL1	CHMP2B
		RAC1	DUOX2	RIPK1		USP22	CHMP3
		MAP1LC3B	G6PD	SHARPIN		TRAF2	CHMP4A
		ATG5	PGD	RBCK1		ALDH2	CHMP4B
		ATG7	VDAC2	RNF31		EZH2	CHMP4C
		PIK3C3	PIK3CA	PLK3		NDRG2	CHMP6
		PIKFYVE	FLT3	CASP3			CHMP7
		NUPR1	SCP2	CASP7			CYCS
		CTSB	TP53	MOAP1			DHX9
		PIK3R4	ACSL4	MTCH2			ELANE
		BECN1	LPCAT3	TAK1			GSDMA
		CYBB	NRAS	MAPKAPK2			GSDMB
		RNF146	KRAS	CYLD			GSDMC
		UVRAG	HRAS	HACE1			GSDMD
		RUBC	TF	TNFR1			GSDME
			TFRC	TNFAIP3			GZMA
			TFR2	NTN1			GZMB
			SLC38A1	DCC			HMGB1
			SLC1A5	UNC5A			IL18
			GLS2	UNC5B			IL1A
			GOT1	UNC5C			IL1B
			CARS1	UNC5D			IRF1
			ALOX5	NTRK3			IRF2
			KEAP1	SHH			NAIP
			HMOX1	PTCH1			NLRC4
			ATG5	APPL1			NLRP1
			ATG7	CASP9			NLRP6
			NCOA4	CARD8			NLRP9
			ALOX12	NEDD4			TP53
			ALOX12B	DAPK1			TP63
			ALOX15	NTRK3			TREM2
			ALOX15B	DFNA5			ZBP1
			ALOXE3	BCL2
			PHKG2	BAX
			ACO1	BAK1
			G6PDX	BOK
			ULK1	BBC3
			ATG3	BCL2L11
			ATG4D	PMAIP1
			BECN1	BCL2L1
			MAP1LC3A	MCL1
			GABARAPL2	BCL2L2
			GABARAPL1	BCL2A1
			ATG16L1	BAD
			WIPI1	BMF
			WIPI2	HRK
			SNX4	PIN1
			ATG13	TP53
			ULK2	ATR
			SAT1	DIABLO
			EGFR	OPA1
			MAPK3	OMA1
			MAPK1	DNM1L
			BID	APAF1
			ZEB1	CASP9
			DPP4	CASP3
			CDKN2A	CASP7
			PEBP1	XIAP
			SOCS1	PARL
			CDO1	DFFA
			MYB	DFFB
			MAPK8	XKR8
			MAPK9	BSG
			CHAC1	NTPN
			MAPK14	CASP6
			LINC00472
			PRKAA2
			PRKAA1
			ELAVL1
			BAP1
			ABCC1
			MIR6852
			ACVR1B
			TGFBR1
			EPAS1
			HILPDA
			HIF1A
			IFNG
			ANO6
			LPIN1
			HMGB1
			TNFAIP3
			TLR4
			ATF3
			ATM
			YY1AP1
			EGLN2
			MIOX
			TAFAZZIN
			MTDH
			IDH1
			SIRT1
			FBXW7
			PANX1
			DNAJB6
			BACH1
			LONP1
			CD82
			IL1B
			CTSB
			POR
			CYB5R1
			ELOVL5
			FADS1
			PTEN
			NR1D1
			NR1D2
			TBK1
			IL6
			USP7
			miR-182-5p
			miR-378a-3p
			ATF4
			AQP3
			AQP5
			AQP8
			LINC00618
			MT1DP
			PEX10
			AGPAT3
			PEX12
			CHP1
			GPAT4
			BRPF1
			OSBPL9
			INTS2
			MMD
			CYP4F8
			MLLT1
			TTPA
			GRIA3
			EPT1
			POM121L12
			LIG3
			AEBP2
			AGPS
			CDCA3
			PEX2
			PEX6
			TIMM9
			DCAF7
			LCE2C
			FAR1
			PHF21A
			SMAD7
			LYRM1
			AMN
			PEX3
			MTCH1
			ACADSB
			PVT1
			hsa_circ_0008367
			SLC39A14
			MAP3K11
			GSK3B
			BRD7
			SLC25A28
			MFN2
			SLC11A2
			ZFAS1
			TSC1
			TGFB1
			SNCA
			SIRT3
			CGAS
			STING1
			HDDC3
			MIR761
			MDM2
			MDM4
			MIR214
			DLD
			WWTR1
			PRKCA
			LGMN
			SMPD1
			MYCN
			IFNA1
			IFNA2
			IFNA4
			IFNA5
			IFNA6
			IFNA7
			IFNA8
			IFNA10
			IFNA13
			IFNA14
			IFNA16
			IFNA17
			IFNA21
			SMG9
			PPARG
			MIR335
			SNX5
			PAQR3
			MICU1
			TOR2A
			MIR375
			MAP3K14
			CircKDM4C
			MIR324
			QSOX1
			MIB2
			CLTRN
			KLF2
			MIR5096
			HOTAIR
			H19
			FOXO4
			YTHDC2
			DDR2
			SLC39A7
			TRIM46
			ACSL1
			KDM5A
			TRIM21
			DPEP1
			CYGB
			IDO1
			GSTZ1
			GJA1
			SLC7A11
			PGRMC1
			CIRBP
			circPSEN1
			USP11
			YAP1
			MIR135B
			TRIM26
			NDRG1
			MIR302A
			ASMTL-AS1
			FADS2
			PIEZO1
			LIFR
			PTPN6
			MIR15A
			EGR1
			ADAM23
			ARHGEF26-AS1
			CPEB1
			COX4I2
			lncRNA AABR07017145.1
			TIMP1
			KDM6B
			METTL14
			MIB1
			KDM5C
			MEG3
			CCDC6
			CFL1
			MIR539
			KMT2D
			GPX4
			AKR1C1
			AKR1C2
			AKR1C3
			RB1
			HSPB1
			HSF1
			GCLC
			NFE2L2
			SQSTM1
			NQO1
			FTH1
			MUC1
			SLC3A2
			MT1G
			SLC40A1
			CISD1
			FANCD2
			FTMT
			HSPA5
			HELLS
			SCD
			SRC
			STAT3
			PML
			MTOR
			NFS1
			TP63
			CDKN1A
			MIR137
			ENPP2
			FH
			CISD2
			MIR9-1
			MIR9-2
			MIR9-3
			CBS
			ISCU
			ACSL3
			OTUB1
			CD44
			LINC00336
			BRD4
			PRDX6
			MIR17
			SESN2
			NF2
			ARNTL
			JUN
			CA9
			TMBIM4
			PLIN2
			MIR212
			Fer1HCH
			AIFM2
			LAMP2
			ZFP36
			PROM2
			CHMP5
			CHMP6
			CAV1
			GCH1
			DAZAP1
			PIR
			FTL
			HCAR1
			SLC16A1
			RRM2
			NR4A1
			RPTOR
			SREBF1
			SREBF2
			FZD7
			P4HB
			NT5DC2
			BCAT2
			PLA2G6
			MIR424
			PARK7
			FXN
			SUV39H1
			ATF2
			ACOT1
			ALDH3A2
			STK11
			FNDC5
			CircIL4R
			CDH1
			NEDD4L
			BRD2
			BRD3
			BRDT
			DECR1
			GLRX5
			NCOA3
			NR5A2
			PANX2
			RHEBP1
			TFAP2A
			CP
			ARF6
			GDF15
			ABHD12
			PPP1R13L
			TFAM
			KDM3B
			RNF113A
			AHCY
			circ-TTBK2
			MIR522
			IDH2
			PPARA
			NOS2
			SIAH2
			RELA
			VDR
			NEDD4
			PRDX1
			AR
			MTF1
			COPZ1
			NUPR1
			USP35
			NEAT1
			PARP1
			PARP2
			PARP3
			PARP4
			PARP6
			PARP8
			PARP9
			PARP10
			PARP11
			PARP12
			PARP14
			PARP15
			PARP16
			PDSS2
			TXN
			SENP1
			OIP5-AS1
			MIR190A
			FGF21
			CREB1
			CREB3
			CREB5
			MIR130B
			BEX1
			ASAH2
			FABP4
			AKT1S1
			MLST8
			TYRO3
			SIRT6
			TMSB4X
			TMSB4Y
			KIF20A
			ECH1
			circRHOT1
			ETV4
			MEG8
			VCP
			circ_0007142
			RBMS1
			KDM4A
			MGST1
			circKIF4A
			miR-7-5p
			circ_0067934
			MPC1
			CHMP1A
			CAMKK2
			SOX2
			SRSF9
			PROK2
			MIR4443
			SIRT2
			circRNA1615
			MIR27A
			MIR670
			MEF2C
			EZH2
			PEDS1
			ADAMTS13
			CDC25A
			CircFNDC3B
			PPARD
			ENO3
			LCN2
			MARCHF5
			TRIB2
			DHODH
			MIR545
			PDK4
			CircPVT1
			MIR9-3HG
			ADIPOQ
			circDTL
			mmu_circRNA_0000309
			PTPN18
			ABCC5
			CISD3
			MS4A15
			FURIN
			circRHBG
			GALNT14
			KLHDC3
			LINC01833
			circGFRA1
			MAPKAP1
			PRR5
			RICTOR
			GSTM1
			TERT
			circ0097009
			TMEM161B-DT
			circEPSTI1
			MIR18A
			RARRES2
			PTGS2
