# Supplementary material for: TLR3 activation enhances abscopal effect of radiotherapy in HCC by promoting tumor ferroptosis
Source: EMBO Mol Med. 2024 Apr 26;16(5):8. doi: 10.1038/s44321-024-00068-4 (PMC11098818; doi:10.1038/s44321-024-00068-4)
Supplement: Supplementary file 8 — Dataset EV2 [file 44321_2024_68_MOESM8_ESM.xlsx]

## Sheet: Dataset EV2
Dataset EV2. Expression of secretory proteins in tumor tissue infiltrating CD8+TLR3wt T cells with or without Poly(I:C) stimulation.
Accession	Protein IDs	Gene Name	Q1:non-Poly(I:C)	Q2:Poly(I:C)-stimulated	Q2 vs Q1 (Fold change)
1433B_MOUSE	sp|P15864|H12_MOUSE	YWHAB	1e-11	307310000	3.0731e+19
1433E_MOUSE	sp|P43276|H15_MOUSE	YWHAE	1e-11	40835000	4.0835e+18
1433F_MOUSE	sp|P43274|H14_MOUSE	YWHAH	1e-11	36918000	3.6918e+18
1433G_MOUSE	sp|P43275|H11_MOUSE	YWHAG	1e-11	12092000	1.2092e+18
1433S_MOUSE	sp|P43277|H13_MOUSE;sp|Q07133|H1T_MOUSE	SFN	1e-11	9572500	9.5725e+17
1433T_MOUSE	sp|Q61878|PRG2_MOUSE	YWHAQ	1e-11	6317800	6.3178e+17
1433Z_MOUSE	sp|Q924H7|WAC_MOUSE	YWHAZ	1e-11	4554500	4.5545e+17
6PGD_MOUSE	sp|P10922|H10_MOUSE	PGD	1e-11	4298300	4.2983e+17
A4_MOUSE	sp|P54071|IDHP_MOUSE	APP	1e-11	4103600	4.1036e+17
AAKG2_MOUSE	sp|P62317|SMD2_MOUSE	PRKAG2	1e-11	3866900	3.8669e+17
AATC_MOUSE	sp|Q9CZJ6|MS18A_MOUSE	GOT1	1e-11	2022500	2.0225e+17
AATM_MOUSE	sp|P97426|ECP1_MOUSE;sp|P97425|ECP2_MOUSE	GOT2	1e-11	1906100	1.9061e+17
ACBP_MOUSE	sp|Q6ZWY9|H2B1C_MOUSE;sp|Q64525|H2B2B_MOUSE;sp|Q64478|H2B1H_MOUSE;sp|P10854|H2B1M_MOUSE	DBI	1e-11	1097600	1.0976e+17
ACTBL_MOUSE	sp|Q9QUR7|PIN1_MOUSE	ACTBL2	1e-11	848690	8.4869e+16
ACTG_MOUSE	sp|O08749|DLDH_MOUSE	ACTG1	1e-11	798190	7.9819e+16
ACTN1_MOUSE	sp|P62242|RS8_MOUSE	ACTN1	1e-11	772940	7.7294e+16
ACTN4_MOUSE	sp|A2AQP0|MYH7B_MOUSE	ACTN4	1e-11	643420	6.4342e+16
ACTS_MOUSE	sp|P60335|PCBP1_MOUSE;sp|Q61990|PCBP2_MOUSE;sp|P57722|PCBP3_MOUSE	ACTA1	1e-11	607520	6.0752e+16
ADHX_MOUSE	sp|Q2PFD7|PSD3_MOUSE	ADH5	1e-11	556060	5.5606e+16
AGRIN_MOUSE	sp|O08692|NGP_MOUSE	AGRN	1e-11	522000	5.22e+16
AIMP1_MOUSE	sp|Q9JJH1|RNAS4_MOUSE	AIMP1	1e-11	493260	4.9326e+16
AK1A1_MOUSE	sp|P09671|SODM_MOUSE	AKR1A1	1e-11	465690	4.6569e+16
ALBU_MOUSE	sp|P49312|ROA1_MOUSE	ALB	1e-11	325000	3.25e+16
ALD2_MOUSE	sp|Q9D0F9|PGM1_MOUSE	Akr1b8	1e-11	267860	2.6786e+16
ALDOA_MOUSE	sp|Q8CG46|SMC5_MOUSE	ALDOA	1e-11	245270	2.4527e+16
ANT3_MOUSE	sp|P26443|DHE3_MOUSE	SERPINC1	1e-11	178310	1.7831e+16
ANXA1_MOUSE	sp|Q9D6Z1|NOP56_MOUSE	SERPINC1	1e-11	125180	1.2518e+16
ANXA2_MOUSE	sp|Q8BGZ7|K2C75_MOUSE;CON__Q8BGZ7	ANXA1	1e-11	95391	9539100000000000
ANXA3_MOUSE	sp|Q7TPV4|MBB1A_MOUSE	ANXA2	1e-11	71156	7115600000000000
ANXA4_MOUSE	sp|Q02257|PLAK_MOUSE;sp|Q02248|CTNB1_MOUSE	ANXA4	1e-11	62395	6239500000000000
ANXA6_MOUSE	sp|Q9JMH9|MY18A_MOUSE	ANXA6	1e-11	28338	2833800000000000
ANXA7_MOUSE	sp|Q9Z2U0|PSA7_MOUSE	ANXA7	1e-11	7769	776900000000000
AOC2_MOUSE	sp|Q8CGP6|H2A1H_MOUSE;sp|Q8R1M2|H2AJ_MOUSE;sp|Q64523|H2A2C_MOUSE;sp|Q8CGP7|H2A1K_MOUSE;sp|Q8CGP5|H2A1F_MOUSE;sp|Q8BFU2|H2A3_MOUSE;sp|Q6GSS7|H2A2A_MOUSE;sp|C0HKE9|H2A1P_MOUSE;sp|C0HKE8|H2A1O_MOUSE;sp|C0HKE7|H2A1N_MOUSE;sp|C0HKE6|H2A1I_MOUSE;sp|C0HKE5|H2A1G_MOUSE;sp|C0HKE4|H2A1E_MOUSE;sp|C0HKE3|H2A1D_MOUSE;sp|C0HKE2|H2A1C_MOUSE;sp|C0HKE1|H2A1B_MOUSE;sp|P27661|H2AX_MOUSE;sp|Q64522|H2A2B_MOUSE	AOC2	815090	91483000	112.237
APOM_MOUSE	sp|Q3THW5|H2AV_MOUSE;sp|P0C0S6|H2AZ_MOUSE	APOM	46694000	4632500000	99.2097
ARF1_MOUSE	sp|Q8CGP2|H2B1P_MOUSE;sp|Q8CGP1|H2B1K_MOUSE;sp|Q64475|H2B1B_MOUSE;sp|P10853|H2B1F_MOUSE;sp|Q9D2U9|H2B3A_MOUSE;sp|Q8CGP0|H2B3B_MOUSE;sp|Q64524|H2B2E_MOUSE;sp|P70696|H2B1A_MOUSE	ARF1	15398000	1152300000	74.8344
ARGI1_MOUSE	sp|P84244|H33_MOUSE;sp|P84228|H32_MOUSE;sp|P68433|H31_MOUSE;sp|P02301|H3C_MOUSE	ARG1	213710000	9404200000	44.0045
ARP3_MOUSE	sp|P62806|H4_MOUSE	ACTR3	305090000	10231000000	33.5344
ASAH1_MOUSE	sp|Q8VEK3|HNRPU_MOUSE	ASAH1	126260	3067100	24.2919
AT1A1_MOUSE	sp|Q9QZQ8|H2AY_MOUSE;sp|Q8CCK0|H2AW_MOUSE	ATP1A1	802530	18809000	23.4371
ATPA_MOUSE	sp|P08249|MDHM_MOUSE	ATP5A1	2594500	29493000	11.3675
ATPB_MOUSE	sp|P17710|HXK1_MOUSE;sp|O08528|HXK2_MOUSE;sp|Q91W97|HKDC1_MOUSE	ATP5B	790120	6930500	8.77145
B2MG_MOUSE	sp|O54962|BAF_MOUSE	B2M	1017300	8210100	8.07048
BAF_MOUSE	sp|P48036|ANXA5_MOUSE	BANF1	4886900	33976000	6.95246
BCAM_MOUSE	sp|P14069|S10A6_MOUSE	bcam	13685000	93391000	6.82433
BGH3_MOUSE	sp|Q91W90|TXND5_MOUSE	Hspa5	177690	1101500	6.199
BIP_MOUSE	sp|P63038|CH60_MOUSE	TGFBI	244330	1498600	6.13351
C1QBP_MOUSE	sp|P07356|ANXA2_MOUSE	C1QBP	29583000	176060000	5.95139
CADH6_MOUSE	sp|Q6ZWV3|RL10_MOUSE;sp|P86048|RL10L_MOUSE	CDH6	370890	2164900	5.83704
CAH2_MOUSE	sp|P05202|AATM_MOUSE	Car2	1546700	8604400	5.56307
CALM3_MOUSE	sp|P47879|IBP4_MOUSE	CALR	238940	1288600	5.39299
CALR_MOUSE	sp|P20108|PRDX3_MOUSE	Calm3	749940	4025800	5.36816
CALX_MOUSE	sp|E9Q7G0|NUMA1_MOUSE	CANX	174370	922570	5.29088
CAP1_MOUSE	sp|P10107|ANXA1_MOUSE;sp|A2BH40|ARI1A_MOUSE	CAP1	5511000	25475000	4.62257
CAPG_MOUSE	sp|P97429|ANXA4_MOUSE	CAPG	994210	4591300	4.61804
CAPR1_MOUSE	sp|P14824|ANXA6_MOUSE	CAPRIN1	47677	219070	4.59488
CAPZB_MOUSE	sp|P62897|CYC_MOUSE;CON__P62894	CAPZB	3382400	15159000	4.48173
CATB_MOUSE	sp|O35658|C1QBP_MOUSE	CTSB	124570	530490	4.25857
CATD_MOUSE	sp|O35639|ANXA3_MOUSE	CTSD	6986200	29674000	4.24752
CATL1_MOUSE	sp|P08113|ENPL_MOUSE	ctsl	1132900	4685800	4.13611
CATZ_MOUSE	sp|F6ZDS4|TPR_MOUSE	CTSZ	207550	854580	4.11747
CAZA1_MOUSE	sp|P21981|TGM2_MOUSE	CAPZA1	129690	524740	4.04611
CBPE_MOUSE	sp|P27773|PDIA3_MOUSE	CPE	3330100	13208000	3.96625
CCD80_MOUSE	sp|Q07076|ANXA7_MOUSE	CCDC80	137800	546470	3.96567
CCL2_MOUSE	sp|P14211|CALR_MOUSE	CCL2	2988400	11842000	3.96266
CCN2_MOUSE	sp|P01899|HA11_MOUSE;sp|P01897|HA1L_MOUSE;sp|P14431|HA19_MOUSE;sp|P14430|HA18_MOUSE;sp|P14428|HA1Q_MOUSE;sp|P14429|HA17_MOUSE;sp|P06339|HA15_MOUSE;sp|P14426|HA13_MOUSE;sp|P01900|HA12_MOUSE;sp|P14427|HA14_MOUSE;sp|P03991|HA1W_MOUSE;sp|P04223|HA1K_MOUSE;sp|P01901|HA1B_MOUSE	Ccn2	147930	584290	3.94977
CD44_MOUSE	sp|Q99PL5|RRBP1_MOUSE	CD44	192330	731130	3.80144
CD81_MOUSE	sp|P61982|1433G_MOUSE	CD81	589750	2155100	3.65426
CERU_MOUSE	sp|Q9Z2U1|PSA5_MOUSE	CP	194670	692970	3.55972
CH60_MOUSE	sp|P48678|LMNA_MOUSE	HSPD1	3030800	10268000	3.38788
CHD4_MOUSE	sp|Q8BMD8|SCMC1_MOUSE	CHD4	284830	936810	3.28901
CKAP4_MOUSE	sp|P08207|S10AA_MOUSE	CKAP4	681430	2160000	3.1698
CLH1_MOUSE	sp|P29341|PABP1_MOUSE	CLTC	451850	1424700	3.15304
CLIC1_MOUSE	sp|P14206|RSSA_MOUSE	CLIC1	145990	451100	3.08994
CLUS_MOUSE	sp|Q62261|SPTB2_MOUSE;sp|P15508|SPTB1_MOUSE	CLU	740900	2283200	3.08166
CMC2_MOUSE	sp|P16546|SPTN1_MOUSE;sp|P08032|SPTA1_MOUSE	SLC25A13	1354400	4004200	2.95644
CO1A1_MOUSE	sp|Q922R8|PDIA6_MOUSE	COL1A1	2187700	6461700	2.95365
CO1A2_MOUSE	sp|P56480|ATPB_MOUSE	COL1A2	4022300	11813000	2.93688
CO3_MOUSE	sp|Q9CQX2|CYB5B_MOUSE	C3	447270	1304800	2.91725
CO4B_MOUSE	sp|Q64511|TOP2B_MOUSE	c4b	76512	221420	2.89393
CO6A1_MOUSE	sp|Q61233|PLSL_MOUSE	COL6A1	540690	1539900	2.84803
COF1_MOUSE;sp	sp|Q61543|GSLG1_MOUSE	CFL1	48189	137150	2.84609
COIA1_MOUSE	sp|Q8C166|CPNE1_MOUSE	COL18A1	137710	386500	2.80662
COPB2_MOUSE	sp|P62702|RS4X_MOUSE	COPB2	679390	1867300	2.74849
CPNE1_MOUSE	sp|Q03265|ATPA_MOUSE	CPNE1	1282700	3521200	2.74515
CROCC_MOUSE	sp|Q8R0X7|SGPL1_MOUSE	CROCC	197680	539620	2.72977
CS1A_MOUSE	sp|P62889|RL30_MOUSE	C1s1	902060	2421800	2.68474
CS1B_MOUSE	sp|Q9CR57|RL14_MOUSE	C1s2	993930	2641800	2.65793
CSN8_MOUSE	sp|Q9JKR6|HYOU1_MOUSE	COPS8	73168	184740	2.52487
CX6B1_MOUSE	sp|Q61545|EWS_MOUSE	Cox6b1	581050	1462300	2.51665
CXCL3_MOUSE	sp|Q9JMH6|TRXR1_MOUSE	CXCL3	49406	121800	2.46529
CXL16_MOUSE	sp|P20029|BIP_MOUSE	CXCL16	9163400	22216000	2.42443
CYB5B_MOUSE	sp|P01887|B2MG_MOUSE	CYB5B	831530	2008600	2.41555
CYBP_MOUSE	sp|P25444|RS2_MOUSE	CACYBP	152800	367960	2.40812
CYC_MOUSE	sp|P06151|LDHA_MOUSE;sp|P00342|LDHC_MOUSE;sp|P16125|LDHB_MOUSE	CYCS	23696000	55669000	2.3493
DESP_MOUSE	sp|Q8VDD5|MYH9_MOUSE;sp|O08638|MYH11_MOUSE;sp|Q61879|MYH10_MOUSE	DSP	12202000	28639000	2.34707
DEST_MOUSE	sp|P16858|G3P_MOUSE;sp|Q64467|G3PT_MOUSE	DSTN	722320	1694100	2.34536
DHE3_MOUSE	sp|Q9QXS1|PLEC_MOUSE;sp|Q8R0W0|EPIPL_MOUSE	GLUD1	901130	2103300	2.33407
DLDH_MOUSE	sp|P14733|LMNB1_MOUSE;sp|P21619|LMNB2_MOUSE	DLD	428060	995860	2.32645
DNJA1_MOUSE	sp|P47791|GSHR_MOUSE	DNAJA1	516370	1170300	2.2664
DNJA2_MOUSE	sp|P35980|RL18_MOUSE	DNAJA2	1490400	3371600	2.26221
DYHC1_MOUSE	sp|Q3THS6|METK2_MOUSE	DYNC1H1	2035600	4573300	2.24666
ECM1_MOUSE	sp|P47962|RL5_MOUSE	ECM1	561790	1256500	2.2366
ECP1_MOUSE	sp|P62908|RS3_MOUSE	Ear1	136420	304760	2.23398
EF1A1_MOUSE	sp|Q9D312|K1C20_MOUSE;CON__Q9D312;CON__P35900	EEF1A1	371110	823650	2.21942
EF1B_MOUSE	sp|Q80X90|FLNB_MOUSE	EEF1B2	1198900	2584500	2.15573
EF1G_MOUSE	sp|P21107|TPM3_MOUSE	EEF1G	2570800	5500900	2.13976
EF2_MOUSE	sp|Q91VI7|RINI_MOUSE	EEF2	1203400	2571600	2.13695
EFTU_MOUSE	sp|P20152|VIME_MOUSE;sp|P31001|DESM_MOUSE;sp|P15331|PERI_MOUSE;sp|P46660|AINX_MOUSE;sp|P08551|NFL_MOUSE;sp|P08553|NFM_MOUSE	TUFM	9127100	19330000	2.11787
EIF3B_MOUSE	sp|P14131|RS16_MOUSE	EIF3B	346520	725580	2.09391
ENOA_MOUSE	sp|Q07797|LG3BP_MOUSE	ENO1	360450	750040	2.08084
ENOB_MOUSE	sp|P0DP28|CALM3_MOUSE;sp|P0DP27|CALM2_MOUSE;sp|P0DP26|CALM1_MOUSE;sp|Q9D6P8|CALL3_MOUSE	ENO3	15455000	31839000	2.06011
ENPL_MOUSE	sp|P13020|GELS_MOUSE	HSP90B1	571030	1162900	2.0365
EPHA2_MOUSE	sp|Q8BTM8|FLNA_MOUSE	EPHA2	3117700	6323900	2.02839
SODM_MOUSE	sp|Q01149|CO1A2_MOUSE	SOD2	112950	55930	0.495175
SPB5_MOUSE	sp|P10493|NID1_MOUSE	SERPINB5	619530	304770	0.491937
SPB6_MOUSE	sp|Q06890|CLUS_MOUSE	Serpinb6a	39234000	18704000	0.476729
SPP24_MOUSE	sp|P06745|G6PI_MOUSE	SPP2	290070	137720	0.474782
SPR1A_MOUSE	sp|Q61805|LBP_MOUSE	SPRR1A	4946100	2274000	0.459756
SPRC_MOUSE	sp|P26039|TLN1_MOUSE	SPARC	207280	95001	0.458322
SPTB2_MOUSE	sp|P28654|PGS2_MOUSE	SPTBN1	31924000	14354000	0.44963
SPTN1_MOUSE	sp|P50580|PA2G4_MOUSE	SPTAN1	1439500	632090	0.439104
SQSTM_MOUSE	sp|P70296|PEBP1_MOUSE	SQSTM1	3039700	1324200	0.435635
STAM1_MOUSE	sp|P12023|A4_MOUSE	STAM	764840	330200	0.431724
STIP1_MOUSE	sp|P63028|TCTP_MOUSE	STIP1	1170400	503190	0.42993
STXB5_MOUSE	sp|Q61147|CERU_MOUSE	STXBP5	916550	370080	0.403775
SUMO2_MOUSE	sp|P21956|MFGM_MOUSE	SUMO2	546120	218990	0.400992
SYEP_MOUSE	sp|Q9CR75|TNR12_MOUSE	EPRS	1656000	658860	0.397862
SYNC_MOUSE	sp|O09131|GSTO1_MOUSE;sp|Q8K2Q2|GSTO2_MOUSE	NARS	4898200	1925900	0.393185
SYTC_MOUSE	sp|P06797|CATL1_MOUSE	TARS	18413000	6695500	0.363629
TAGL2_MOUSE	sp|P68254|1433T_MOUSE	TAGLN2	1066500	386980	0.36285
TBA1B_MOUSE	sp|Q8BGY2|IF5A2_MOUSE;sp|P63242|IF5A1_MOUSE	TUBA1B	1696400	613680	0.361754
TBA1C_MOUSE	sp|Q61316|HSP74_MOUSE;sp|P48722|HS74L_MOUSE;sp|Q61699|HS105_MOUSE	TUBA1C	571260	191530	0.335276
TBB5_MOUSE	sp|P19157|GSTP1_MOUSE;sp|P46425|GSTP2_MOUSE	TUBB5	1312600	371240	0.282828
TCPA_MOUSE	sp|P35441|TSP1_MOUSE	TCP1	2906900	821030	0.282442
TCPE_MOUSE	sp|P09535|IGF2_MOUSE	CCT5	1287300	336280	0.261229
TCPG_MOUSE	sp|Q02053|UBA1_MOUSE;sp|P31254|UBA1Y_MOUSE	CCT3	255740	64417	0.251885
TCPQ_MOUSE	sp|O88593|PGRP1_MOUSE	CCT8	12645000	2658600	0.210249
TCTP_MOUSE	sp|E9Q557|DESP_MOUSE	TPT1	51139	9882.7	0.193252
TEBP_MOUSE	sp|Q920E5|FPPS_MOUSE	PTGES3	605920	108240	0.178637
TERA_MOUSE	sp|O70251|EF1B_MOUSE	VCP	1347400	228850	0.169846
TFF2_MOUSE	sp|Q9CQV8|1433B_MOUSE	TFF2	3253300	463840	0.142575
TGM2_MOUSE	sp|Q9JHU4|DYHC1_MOUSE	TGM2	4168.6	1e-11	2.39889e-15
THIO_MOUSE	sp|A2ASQ1|AGRIN_MOUSE	Txn1	24887	1e-11	4.01816e-16
TIMP2_MOUSE	sp|Q8R2G6|CCD80_MOUSE	TIMP2	51623	1e-11	1.93712e-16
TINAL_MOUSE	sp|Q8JZQ9|EIF3B_MOUSE	TINAGL1	56926	1e-11	1.75667e-16
TKT_MOUSE	sp|Q61768|KINH_MOUSE	TKT	62070	1e-11	1.61108e-16
TLN1_MOUSE	sp|Q03145|EPHA2_MOUSE	TLN1	72551	1e-11	1.37834e-16
TNR12_MOUSE	sp|P42932|TCPQ_MOUSE	TNFRSF12A	94028	1e-11	1.06351e-16
TOP1_MOUSE	sp|Q8BMK4|CKAP4_MOUSE	TOP1	127700	1e-11	7.83085e-17
TOP2B_MOUSE	sp|Q9QXX4|CMC2_MOUSE	TOP2B	152760	1e-11	6.54622e-17
TPA_MOUSE	sp|Q9QYJ0|DNJA2_MOUSE	PLAT	157960	1e-11	6.33072e-17
TPD52_MOUSE	sp|Q99K85|SERC_MOUSE	TPD52	163870	1e-11	6.1024e-17
TPIS_MOUSE	sp|P68373|TBA1C_MOUSE;sp|P68369|TBA1A_MOUSE;sp|P05214|TBA3_MOUSE;sp|Q9JJZ2|TBA8_MOUSE	TPI1	188920	1e-11	5.29325e-17
TPM3_MOUSE	sp|O70400|PDLI1_MOUSE	TPM3	193350	1e-11	5.17197e-17
TPM4_MOUSE	sp|Q62465|VAT1_MOUSE	TPM4	196760	1e-11	5.08233e-17
TPR_MOUSE	sp|P80316|TCPE_MOUSE	TPR	204350	1e-11	4.89356e-17
TRFE_MOUSE	sp|O88947|FA10_MOUSE	trf	236490	1e-11	4.22851e-17
TRXR1_MOUSE	sp|Q00PI9|HNRL2_MOUSE	TXNRD1	244450	1e-11	4.09082e-17
TSN8_MOUSE	sp|Q8CFG8|CS1B_MOUSE	TSPAN8	246800	1e-11	4.05186e-17
TSP1_MOUSE	sp|P16110|LEG3_MOUSE	THBS1	309620	1e-11	3.22977e-17
TSP4_MOUSE	sp|P68510|1433F_MOUSE	THBS4	326940	1e-11	3.05867e-17
TXND5_MOUSE	sp|P11983|TCPA_MOUSE	TXNDC5	361890	1e-11	2.76327e-17
UBA1_MOUSE	sp|P70349|HINT1_MOUSE	UBA1	476000	1e-11	2.10084e-17
UBN2_MOUSE	sp|O88844|IDHC_MOUSE	UBN2	507030	1e-11	1.97227e-17
UGGG1_MOUSE	sp|Q99JR5|TINAL_MOUSE	UGGT1	574410	1e-11	1.74092e-17
UGPA_MOUSE	sp|P35762|CD81_MOUSE	UGP2	1128500	1e-11	8.86132e-18
VAPA_MOUSE	sp|O88803|LECT2_MOUSE	VAPA	1379700	1e-11	7.24795e-18
VAT1_MOUSE	sp|Q9R0Q7|TEBP_MOUSE	VAT1	1497800	1e-11	6.67646e-18
VILI_MOUSE	sp|P34884|MIF_MOUSE	VIL1	1961200	1e-11	5.09892e-18
VIME_MOUSE	sp|Q9EQU5|SET_MOUSE	VIM	1989300	1e-11	5.02689e-18
VINC_MOUSE	sp|P31786|ACBP_MOUSE	VCL	2233100	1e-11	4.47808e-18
VNN1_MOUSE	sp|P70277|SIA7B_MOUSE	VNN1	8138900	1e-11	1.22867e-18
WAC_MOUSE	sp|Q62468|VILI_MOUSE	WAC	10022000	1e-11	9.97805e-19
