# Supplementary material for: TLR3 activation enhances abscopal effect of radiotherapy in HCC by promoting tumor ferroptosis
Source: EMBO Mol Med. 2024 Apr 26;16(5):8. doi: 10.1038/s44321-024-00068-4 (PMC11098818; doi:10.1038/s44321-024-00068-4)
Supplement: Supplementary file 9 — Source data Fig. 1 [file 44321_2024_68_MOESM9_ESM.zip]

Archive with 5 entries (4 files):
- Figure 1/
- Figure 1/.DS_Store
- __MACOSX/Figure 1/._.DS_Store
- Figure 1/Source Data for Figure1.xlsx
- __MACOSX/Figure 1/._Source Data for Figure1.xlsx
