# Supplementary material for: TLR3 activation enhances abscopal effect of radiotherapy in HCC by promoting tumor ferroptosis
Source: EMBO Mol Med. 2024 Apr 26;16(5):8. doi: 10.1038/s44321-024-00068-4 (PMC11098818; doi:10.1038/s44321-024-00068-4)
Supplement: Supplementary file 9 — Source data Fig. 1 [file 44321_2024_68_MOESM9_ESM.zip › Figure 1/Source Data for Figure1.xlsx]

## Sheet: Sheet1
Fig1C	Tumor size（mm3）
		NS_Tumor1										Poly(I:C)_Tumor1										RT_Tumor1										Poly(I:C)+RT_Tumor1
		Mouse1	Mouse2	Mouse3	Mouse4	Mouse5	Mouse6	Mouse7	Mouse8	Mouse9	Mouse10	Mouse1	Mouse2	Mouse3	Mouse4	Mouse5	Mouse6	Mouse7	Mouse8	Mouse9	Mouse10	Mouse1	Mouse2	Mouse3	Mouse4	Mouse5	Mouse6	Mouse7	Mouse8	Mouse9	Mouse10	Mouse1	Mouse2	Mouse3	Mouse4	Mouse5	Mouse6	Mouse7	Mouse8	Mouse9	Mouse10
	Day0	37.0208	32.5718	28.0091	34.6494	35.6184	16.5319	24.3771	31.2523	32.005	23.3614	39.0014	34.475	27.6774	36.4171	34.4173	16.8014	34.475	27.6774	29.7702	34.4173	32.7894	41.9876	35.2677	35.5274	27.528	24.8344	39.9718	20.6091	19.8494	35.6184	31.9539	38.85	40.8384	29.97	28.7401	25.5004	29.785	27.6834	21.3626	17.1545
	Day2	84.8448	49.7354	53.835	81.0135	86.4675	27.9361	66.1871	81.5555	77.8917	50.3744	54.7477	62.1896	61.79	67.0218	60.3272	32.5477	62.8929	61.7929	73.4171	60.3272	56.8673	84.2032	41.2581	54.5593	60.5875	66.6209	96.0442	49.4616	44.0135	49.4675	56.98	58.8407	68.7654	41.7656	29.9012	39.0012	55.6361	52.2262	41.6935	24.554
	Day4	149.991	65.8569	111.807	138.691	177.126	31.4179	80.7715	114.741	95.2454	92.792	108.476	108.233	70.0796	96.8354	80.6052	78.8759	108.233	103.907	148.439	95.4052	99.724	113.076	83.7873	105.5	118.994	84.8448	181.64	76.035	96.8383	136.494	69.6296	92.8175	100.492	55.3017	47.3615	49.037	80.5165	68.7654	74.2052	26.6799
	Day6	179.605	73.8442	233.707	157.015	242.732	49.9077	90.2733	160.558	178.668	188.474	174.936	257.026	86.4589	211.914	118.024	110.077	109.026	216.357	244.835	192.024	138.965	104.614	105.992	124.638	204.388	75.9513	211.596	122.791	109.579	197.752	80.5165	115.129	114.663	61.42	50.32	66.2704	146.759	107.991	96.5434	32.6296
	Day8	212.158	82.3689	321.307	188.474	279.587	64.1577	178.569	173.307	277.946	231.015	276.092	369.451	102.009	256.625	121.605	128.092	147.451	292.08	359.914	269.605	171.932	113.177	136.941	144.492	223.14	62.3923	240.256	198.095	106.359	267.788	95.2272	121.276	134.569	78.5673	55.6521	59.7513	137.736	98.5754	117.867	43.4272
	Day10	236.4	117.987	382.558	210.494	308.846	91.1323	270.461	270.424	316.732	239.463	356.722	408.175	130.24	273.232	143.752	134.722	149.175	308.459	404.625	352.24	179.418	102.972	188.493	163.836	248.192	56.8673	214.178	263.258	105.5	296.594	99.9334	128.232	128.652	94.8966	54.7612	56.1956	129.303	96.0224	106.205	48.1334
	Day12	262.7	164.273	402.382	231.015	334.576	109.786	313.412	301.062	372.631	401.546	406.075	424.19	175.839	303.607	195.338	225.515	305.228	406.571	495.232	391.053	187.332	92.8612	196.424	206.46	261.663	47.9239	184.257	246.587	103.193	296.259	102.302	134.902	118.34	102.86	49.096	49.2695	112.369	82.103	103.2	62.9334
	Day14	294.335	238.273	444.4	267.038	390.89	220.986	413.157	391.112	442.994	456.203	429.221	454.372	255.381	330.647	257.618	327.391	371.08	459.63	530.614	466.015	177.526	83.6274	171.68	224.631	274.836	44.5702	160.413	230.643	89.133	280.852	102.102	126.803	100.576	90.9832	34.0178	40.6628	106.452	76.923	85.7142	66.1782
	Day16	314.012	310.874	475.968	317.245	433.591	311.88	463.462	471.772	563.85	526.86	472.727	471.78	364.357	347.232	316.602	425.226	436.089	505.605		513.553	160.61	72.1944	151.7	199.652	285.714	42.0542	84.2032	288.193	84.6708	264.661	76.354	71.237	84.4214	59.7565	28.5122	39.4323	75.7198	71.1673	77.8521	61.531
	Day18	347.112	419.906	482.635	425.946	494.374	413.386	523.94	519.77			496.829	484.789	422.792	373.937	344.781	473.06	476.234				128.723	52.17	137.588	177.415	271.987	32.2936	68.6757	151.537	62.7298	246.168	41.4799	36.6448	43.1586	29.3366	15.0052	37.9916	66.119	65.2966	69.5612	57.8754
		NS_Tumor2										Poly(I:C)_Tumor2										RT_Tumor2										Poly(I:C)+RT_Tumor2
	Day0	23.782	18.5845	23.353	22.891	19.734	17.1765	14.7125	11.3135	29.8265	17.1435	27.3156	23.4056	28.6824	30.5184	25.2416	36.1216	25.7176	26.7036	33.8912	37.5564	20.79	25.3495	33.8195	28.16	23.0615	26.587	27.6705	30.2885	31.9165	26.675	20.053	29.6065	19.1565	21.5875	15.345	31.4985	30.5965	19.888	27.126	33.44
	Day2	50.16	44.165	53.526	45.419	50.941	29.282	64.306	28.699	88.66	45.375	22.0935	18.931	23.199	24.684	20.416	29.216	20.801	21.5985	27.412	30.3765	37.785	30.6295	50.182	35.002	39.9465	49.3075	61.776	70.5045	56.7435	53.7955	39.1985	47.0965	41.888	43.4665	36.74	79.3155	121.528	45.958	56.2925	86.8065
	Day4	70.3687	86.5095	92.9665	71.1535	82.709	85.6845	240.883	53.526	139.975	50.941	49.0765	33.275	44.187	50.1875	43.1365	88.4235	40.931	45.199	68.684	65.703	72.4625	50.776	70.5045	56.7435	53.7955	87.109	85.6295	138.182	90.002	111.447	57.3155	66.528	45.958	50.7925	59.3065	109.4	135.674	54.6535	68.3595	99.5445
	Day6	94.699	163.883	185.9	109.593	173.882	243.353	470.393	183.986	160.039	137.709	99.737	63.3765	95.645	128.067	128.266	230.423	222.827	165.517	128.067	102.916	92.8015	71.7255	171.061	112.569	164.087	422.785	165.226	171.061	167.569	164.087	109.4	135.674	60.1535	68.3595	110.544	133.798	159.016	68.761	113.064	125.263
	Day8	182.875	304.111	238.986	139.975	213.136	267.091	542.762	199.117	193.16	173.882	206.179	123.998	165.517	172.722	207.317	295.911	349.707	172.722	241.917	128.266	164.109	170.819	294.888	172.387	254.721	465.712	170.819	294.888	221.887	254.721	183.298	153.516	85.261	184.564	158.262	152.053	172.607	140.156	172.409	108.845
	Day10	204.006	542.762	309.116	160.039	265.177	306.284	569.299	239.228	198.66	214.681	324.819	222.827	235.037	241.917	252.736	324.819	729.845	235.037	250.14	207.317	192.247	314.721	396.478	272.058	421.943	560.302	221.221	396.478	382.058	421.943	235.757	196.515	154.572	261.195	203.483	158.757	180.015	193.072	241.588	170.483
	Day12	238.678	637.246	404.228	236.414	339.807	331.166	850.427	466.642	220.786	294.481	400.471	349.707	296.764	250.14	340.131	419.82	778.63	296.764	305.14	449.218	210.469	380.71	441.1	336.501	446.88	762.789	283.178	525.871	441.947	476.481	252.461	234.075	227.409	285.764	282.601	231.852	326.502	319.143	228.195	266.871
	Day14	325.666	692.406	494.56	347.286	484.567	431.706		571.697	364.364	485.617	587.141	698.731	405.79	305.14	385.721	476.68	833.574	400.95	366.118	584.37	230.577	534.655	522.72	401.363	476.481	821.793	452.793	624.684	595.996	728.112	233.299	286.55	345.95	311.118	353.116	248.182	398.343	271.007	233.068	284.537
	Day16	452.507	736.417	555.225	470.971	597.856	525.943		754.677	545.924	601.502	681.12	762.795	512.358	347.077	441.37	596.057		718.762	800.932	716.793	288.293	778.178	631.455	474.947	515.795		740.553	823.097	751.894	839.267	210.782	319.33	421.68	335.682	383.218	303.132	461.417	258.148	270.732	350.267
	Day18	588.549	779.564	614.048	595.513	813.136	664.12			809.254	717.024	780.423	813.56	631.356	442.255	491.293	875.616		842.864		881.942	276.045	827.409	821.447	525.871	809.765		877.003		796.653		201.245	344.844	517.841	357.726	404.399	275.473	443.503	213.532	286.847	347.061
Fig1D	Relative tumor volume
		NS_Tumor1										Poly(I:C)_Tumor1										RT_Tumor1										Poly(I:C)+RT_Tumor1
		Mouse1	Mouse2	Mouse3	Mouse4	Mouse5	Mouse6	Mouse7	Mouse8	Mouse9	Mouse10	Mouse1	Mouse2	Mouse3	Mouse4	Mouse5	Mouse6	Mouse7	Mouse8	Mouse9	Mouse10	Mouse1	Mouse2	Mouse3	Mouse4	Mouse5	Mouse6	Mouse7	Mouse8	Mouse9	Mouse10	Mouse1	Mouse2	Mouse3	Mouse4	Mouse5	Mouse6	Mouse7	Mouse8	Mouse9	Mouse10
	Day0	1	1	1	1	1	1	1	1	1	1	1	1	1	1	1	1	1	1	1	1	1	1	1	1	1	1	1	1	1	1	0.998561	1	0.99996	0.999	1	1.00002	1	1.00012	1.00012	1.00026
	Day2	2.29181	1.52694	1.92205	2.3381	2.42761	1.68983	2.71514	2.60958	2.43373	2.15631	1.40373	1.8039	2.2325	1.84039	1.75282	1.93719	1.8243	2.23261	2.46613	1.75282	1.73432	2.00543	1.16986	1.5357	2.20094	2.6826	2.4028	2.39999	2.21738	1.38882	1.78062	1.51456	1.68378	1.39219	1.0404	1.52946	1.86792	1.88678	1.95194	1.43172
	Day4	4.05152	2.0219	3.9918	4.0027	4.97289	1.90044	3.31342	3.67143	2.97595	3.97203	2.78133	3.13946	2.53201	2.65906	2.342	4.69459	3.13946	3.7542	4.98617	2.77201	3.04135	2.69307	2.37576	2.96954	4.32265	3.41642	4.54421	3.68939	4.87866	3.83212	2.17592	2.38912	2.46063	1.84339	1.64793	1.92302	2.70326	2.4843	3.47403	1.55568
	Day6	4.85147	2.26712	8.34397	4.53155	6.8148	3.01887	3.70321	5.13749	5.58252	8.06776	4.48537	7.45542	3.12381	5.81908	3.42921	6.55163	3.16246	7.81709	8.22418	5.57929	4.2381	2.49154	3.00537	3.50823	7.42473	3.05831	5.29362	5.95813	5.52051	5.55196	2.51614	2.96344	2.80761	2.04733	1.75087	2.59884	4.92727	3.90142	4.51982	1.9026
	Day8	5.73076	2.52884	11.4715	5.43946	7.84951	3.88083	7.32528	5.54543	8.68445	9.88878	7.07902	10.7165	3.68564	7.04682	3.53326	7.62386	4.27703	10.553	12.0897	7.83342	5.24352	2.69549	3.8829	4.06705	8.10594	2.51233	6.01063	9.61201	5.35833	7.51824	2.97585	3.12164	3.29503	2.61891	1.9364	2.34319	4.62435	3.56125	5.51813	2.5322
	Day10	6.3856	3.62237	13.6584	6.07498	8.67098	5.5125	11.0949	8.65295	9.89634	10.2504	9.14639	11.8397	4.70565	7.50285	4.17675	8.0185	4.32706	11.1448	13.5916	10.2344	5.47183	2.45243	5.34464	4.61154	9.01598	2.28986	5.35823	12.7739	5.31504	8.32699	3.12292	3.3007	3.15016	3.16322	1.9054	2.20375	4.34122	3.46902	4.97213	2.80661
	Day12	7.096	5.04341	14.3661	6.66724	9.39336	6.64087	12.8569	9.63326	11.6429	17.1885	10.4118	12.3043	6.35314	8.33694	5.67557	13.4224	8.85359	14.6896	16.6352	11.3621	5.7132	2.21163	5.56954	5.81129	9.50534	1.92974	4.60967	11.965	5.19881	8.31759	3.19693	3.47238	2.89764	3.42867	1.70828	1.93214	3.77267	2.96615	4.83148	3.66959
	Day14	7.95052	7.31531	15.8663	7.70688	10.9744	13.3672	16.9486	12.5147	13.8414	19.5281	11.0053	13.1797	9.22706	9.07944	7.48514	19.4859	10.7637	16.6067	17.8237	13.5401	5.41413	1.99172	4.86792	6.32274	9.98387	1.7947	4.01315	11.1913	4.49047	7.88504	3.19068	3.26392	2.46267	3.03277	1.18364	1.59462	3.57403	2.77901	4.01284	3.85879
	Day16	8.48202	9.54426	16.9933	9.15588	12.1732	18.8653	19.0122	15.0956	17.6176	22.5526	12.1207	13.6847	13.1644	9.53485	9.19891	25.3089	12.6494	18.2678		14.9214	4.89822	1.71942	4.30139	5.61966	10.379	1.69338	2.10656	13.9838	4.26567	7.43046	2.38606	1.83364	2.06713	1.99188	0.992074	1.54637	2.54221	2.57107	3.64476	3.58781
	Day18	9.37612	12.8917	17.2314	12.293	13.8798	25.0053	21.4932	16.6314			12.7387	14.062	15.2757	10.2682	10.0177	28.1559	13.8139				3.92575	1.24251	3.90126	4.99375	9.88038	1.30036	1.7181	7.35293	3.16029	6.91127	1.29625	0.943238	1.05677	0.977885	0.522101	1.48987	2.21988	2.35898	3.25661	3.37466
		NS_Tumor2										Poly(I:C)_Tumor2										RT_Tumor2										Poly(I:C)+RT_Tumor2
		Mouse1	Mouse2	Mouse3	Mouse4	Mouse5	Mouse6	Mouse7	Mouse8	Mouse9	Mouse10	Mouse1	Mouse2	Mouse3	Mouse4	Mouse5	Mouse6	Mouse7	Mouse8	Mouse9	Mouse10	Mouse1	Mouse2	Mouse3	Mouse4	Mouse5	Mouse6	Mouse7	Mouse8	Mouse9	Mouse10	Mouse1	Mouse2	Mouse3	Mouse4	Mouse5	Mouse6	Mouse7	Mouse8	Mouse9	Mouse10
	Day0	1	1	1	1	1	1	1	1	1	1	1	1	1	1	1	1	1	1	1	1	1	1	1	1	1	1	1	1	1	1	1	1	1	1	1	1	1	1	1	1
	Day2	2.10916	2.37644	2.29204	1.98414	2.58138	1.70477	4.37084	2.5367	2.97252	2.64678	0.808824	0.808824	0.808824	0.808824	0.808824	0.808824	0.808824	0.808824	0.808824	0.808824	1.81746	1.20829	1.48382	1.24297	1.73217	1.85457	2.23256	2.32776	1.77787	2.0167	1.95474	1.59075	2.18662	2.0135	2.39427	2.51807	3.97196	2.31084	2.07522	2.59589
	Day4	2.9589	4.65493	3.98092	3.10836	4.19119	4.98847	16.3727	4.73116	4.69297	2.97145	1.79665	1.42167	1.54056	1.6445	1.70894	2.44794	1.59156	1.69262	2.0266	1.74945	3.48545	2.00304	2.08473	2.01504	2.3327	3.27638	3.09461	4.56219	2.81992	4.17794	2.8582	2.24707	2.39908	2.35287	3.86487	3.4732	4.4343	2.74806	2.52007	2.97681
	Day6	3.98196	8.81829	7.96043	4.7876	8.81132	14.1678	31.9723	16.2625	5.36566	8.03272	3.65128	2.70775	3.33462	4.1964	5.08151	6.37908	8.66438	6.1983	3.77878	2.74031	4.46376	2.82946	5.05806	3.99746	7.11519	15.9019	5.97118	5.64772	5.25022	6.15134	5.45557	4.58257	3.14011	3.16662	7.20394	4.24777	5.1972	3.45741	4.16809	3.74589
	Day8	7.68964	16.3637	10.2336	6.11485	10.8004	15.5498	36.8912	17.5999	6.47612	10.1428	7.54801	5.29777	5.77068	5.6596	8.21331	8.19208	13.5979	6.46812	7.13806	3.41528	7.89365	6.73856	8.71947	6.12168	11.0453	17.5165	6.17333	9.73597	6.95209	9.54907	9.1407	5.18521	4.45076	8.54955	10.3136	4.82731	5.64138	7.04729	6.35584	3.25493
	Day10	8.57817	29.2051	13.2367	6.99135	13.4376	17.8316	38.695	21.1454	6.66052	12.5226	11.8913	9.52024	8.19447	7.92694	10.0127	8.99238	28.3792	8.8017	7.38068	5.52015	9.24709	12.4153	11.7234	9.66113	18.2964	21.0743	7.99483	13.0901	11.9705	15.8179	11.7567	6.63756	8.06891	12.0994	13.2606	5.04016	5.88352	9.70796	8.90612	5.09819
	Day12	10.0361	34.2891	17.3095	10.3278	17.2193	19.2802	57.803	41.2465	7.40236	17.1774	14.6609	14.9411	10.3465	8.19637	13.475	11.6224	30.2761	11.1132	9.00352	11.9612	10.1235	15.0184	13.0428	11.9496	19.3778	28.6903	10.2339	17.3621	13.847	17.8625	12.5897	7.90619	11.8711	13.2375	18.4165	7.36075	10.6712	16.047	8.41241	7.98059
	Day14	13.6938	37.2572	21.1776	15.1713	24.5549	25.1335		50.5323	12.2161	28.3266	21.4947	29.8532	14.1477	9.99856	15.2811	13.1965	32.4126	15.0148	10.8028	15.5598	11.0907	21.0913	15.4562	14.2529	20.6613	30.9096	16.3637	20.6245	18.6736	27.2957	11.6341	9.67862	18.0591	14.412	23.0118	7.87917	13.0192	13.6267	8.59205	8.50888
	Day16	19.0273	39.6253	23.7753	20.5745	30.2957	30.6199		66.7059	18.3033	35.0863	24.9352	32.5903	17.8631	11.3727	17.4858	16.5014		26.9163	23.6324	19.0858	13.8669	30.698	18.6713	16.866	22.3661		26.7633	27.1752	23.5582	31.4627	10.5112	10.7858	22.0123	15.5498	24.9735	9.62371	15.0807	12.9801	9.98054	10.4745
	Day18	24.7477	41.947	26.2942	26.0151	41.2048	38.6644			27.132	41.8248	28.5706	34.7592	22.012	14.4914	19.4636	24.2408		31.5637		23.4831	13.2778	32.6401	24.2892	18.6744	35.1133		31.6945		24.9605		10.0357	11.6476	27.0322	16.571	26.3538	8.74559	14.4952	10.7367	10.5746	10.3786
Fig1E	Distant progression free survival
	Time(days)	NS	Poly(I:C)	RT	Poly(I:C)+RT
	14	1
	8	1
	10	1
	14	1
	12	1
	10	1
	6	1
	12	1
	14	1
	14	1
	8		1
	10		1
	12		1
	12		1
	10		1
	8		1
	6		1
	12		1
	10		1
	10		1
	18			0
	10			1
	10			1
	12			1
	10			1
	6			1
	14			1
	10			1
	10			1
	10			1
	18				0
	16				1
	14				1
	14				1
	14				1
	16				1
	12				1
	12				1
	18				0
	16				1
