# Supplementary material for: TLR3 activation enhances abscopal effect of radiotherapy in HCC by promoting tumor ferroptosis
Source: EMBO Mol Med. 2024 Apr 26;16(5):8. doi: 10.1038/s44321-024-00068-4 (PMC11098818; doi:10.1038/s44321-024-00068-4)
Supplement: Supplementary file 10 — Source data Fig. 2 [file 44321_2024_68_MOESM10_ESM.zip › Figure 2/Source Data for Figure2.xlsx]

## Sheet: Sheet1
Fig2A
	-log10(P-value)
		Tumor1	Tumor2
	Alkaliptosis	0.41763	0.019814
	Cuproptosis	0.270718	0.537976
	Entotic cell death	0.698868	1.63341
	Ferroptosis	1.28362	2.2567
	Intrinsic apoptosis	0.869181	0.381456
	Lysosome dependent cell death	0.08621	0.006281
	Necroptosis	0.408294	0.211076
	Pyroptosis	0.720408	1.04425
Fig2B
	MDA content
	Tumor1					Tumor2
	NS	Poly(I:C)	RT	Poly(I:C)+RT		NS	Poly(I:C)	RT	Poly(I:C)+RT
	1.01812	1.01172	1.29312	1.56435		1.18625	1.26028	1.03171	2.2177
	0.852947	0.984139	1.27292	1.62372		0.569104	0.956118	1.34665	1.83682
	1.12894	0.932968	1.39547	1.78652		0.779687	0.672769	0.987331	2.03968
	1.0947	1.50154	1.532	1.8351		1.22872	1.6927	1.45489	1.50866
	0.7604	1.003	1.18973	1.6513		1.23625	1.20776	1.07489	1.45649
Fig2C
	GSH content
	Tumor1					Tumor2
	NS	Poly(I:C)	RT	Poly(I:C)+RT		NS	Poly(I:C)	RT	Poly(I:C)+RT
	172.743	159.092	129.209	51.1392		117.081	155.949	121.178	77.134
	100.294	142.244	102.846	49.245		172.091	102.846	115.924	59.0134
	202.223	197.262	91.773	68.152		148.078	186.51	116.856	72.343
	187.339	104.914	102.943	29.881		162.244	147.028	103.345	50.2134
	159.251	177.96	91.9972	59.135		132.581	181.139	107.991	88.391
Fig2E	Tumor size
		NS_Tumor1					Poly(I:C)+RT_Tumor1					Poly(I:C)+RT+Fer1_Tumor1
		Mouse1	Mouse2	Mouse3	Mouse4	Mouse5	Mouse1	Mouse2	Mouse3	Mouse4	Mouse5	Mouse1	Mouse2	Mouse3	Mouse4	Mouse5
	Day0	6.30724	3.888	6.615	9.68	8.7285	9.31442	10.004	8.404	8.8999	3.0523	4.19691	4.24	4.7628	10.614	7.45507
	Day2	12.0422	5	16.48	11.9025	11.25	13.6681	14.6801	16.235	25.3952	4.47898	6.15859	6.22182	16.384	15.575	11.1514
	Day4	27.5466	11.2896	20.4366	16.767	16.3995	14.5152	28.4006	33.696	64.9482	7.6032	12.9024	27.5466	33.01	19.6768	17.2523
	Day6	48.124	24.345	52.456	22.5	28.9	16.256	30.2326	31.7141	95.0677	9.17504	24.4968	33.7019	40.224	20.7729	30.4255
	Day8	66.023	38.356	99.236	50.1245	69.346	15.235	32.134	26.35	99.995	10.04	26.0255	51.34	53.92	27.124	66.9163
	Day10	72.4325	49.514	132.71	75.945	90.346	17.124	28.035	14.7866	100.35	11.35	30.535	68.213	67.13	30.0124	61.345
	Day12	119.46	69.25	170.356	131.346	140.456	22.35	19.356	10.34	88.9936	12.005	35.1536	80.124	88.14	25.355	60.15
	Day14	173.356	109.426	219.35	233.356	202.66	15.15	12.466	7.013	74.036	11.3056	45.1456	102.995	120.34	28.215	65.24
	Day16	252.35	163.437	263.953	358.114	280.26	11.02	9.346	3.355	48.0675	10.9034	57.0024	132.995	155.75	33.155	76.08
	Day18	337.125	227.236	335.256	409.345	360.235	8.1214	4.436	1.02	21.946	9.0985	69.26	193.356	183.355	55.054	80.35
		NS_Tumor2					Poly(I:C)_Tumor2					Poly(I:C)+RT+Fer1_Tumor2
		Mouse1	Mouse2	Mouse3	Mouse4	Mouse5	Mouse1	Mouse2	Mouse3	Mouse4	Mouse5	Mouse1	Mouse2	Mouse3	Mouse4	Mouse5
	Day0	3.93271	10.51	6.3183	10.1568	4.9066	9.31443	10.0041	8.404	8.8999	3.0523	4.19691	4.24	4.7628	10.614	7.45507
	Day2	4.73984	15.42	19.976	51.0324	7.8336	13.6681	14.6801	16.235	25.3952	4.47898	16.1586	18.2218	26.384	15.575	11.1514
	Day4	47.36	20.19	51.271	54.9824	13.5	14.5152	28.4006	33.696	64.9482	7.6032	22.9024	47.5466	63.01	29.6768	17.2523
	Day6	108.16	84.04	69.338	59.035	48.416	36.256	30.2326	41.7141	95.0677	9.17504	44.4968	93.7019	80.224	40.7729	30.4255
	Day8	165.984	109.5	111.28	72.7315	85.482	45.235	58.1291	43.8595	154.928	25.345	82.9339	156.071	118.879	59.7193	73.0214
	Day10	192.215	138.5	210.06	113.8	139.573	57.124	54.3069	61.4244	163.48	33.3026	107.429	274.432	143.254	72.8625	66.9586
	Day12	232.56	266.3	330.28	163.993	255.531	102.35	74.3088	80.3702	157.71	47.5486	147.277	387.394	196.117	107.794	65.6582
	Day14	323.125	323	428.69	207.942	349.01	140.15	88.3089	105.718	149.977	71.283	158.15	482.282	231.157	230.907	71.1972
	Day16	450.35	396.6	512.94	219.688	419.586	134.02	103.311	130.089	126.775	81.0638	279.873	544.928	269.691	336.282	102.993
	Day18	545.91	455.3	582.88	350.028	500.932	128.121	117.369	204.589	149.826	111.081	369.386	605.893	308.55	460.113	287.64
Fig2F
	MDA content
	Tumor1				Tumor2
	NS	Poly(I:C)+RT	Poly(I:C)+RT+Fer1		NS	Poly(I:C)+RT	Poly(I:C)+RT+Fer1
	1.59134	2.34	1.782		1.3305	1.89134	1.5811
	1.3449	2.6104	1.7923		1.24024	1.9449	1.6072
	1.4174	2.0834	1.5992		1.3972	1.8174	1.5904
	1.56911	1.9087	1.7468		1.2692	1.96911	1.791
	1.5791	1.9962	1.6691		1.31094	2.2791	1.23625
	GSH content
	Tumor1				Tumor2
	NS	Poly(I:C)+RT	Poly(I:C)+RT+Fer1		NS	Poly(I:C)+RT	Poly(I:C)+RT+Fer1
	112.22	57.3462	127.268		120.813	93.3827	123.185
	150.244	41.5269	122.188		157.565	44.2691	131.554
	129.28	79.3537	133.089		146.549	59.5049	117.575
	141.647	68.7645	109.024		133.555	69.7443	110.735
	115.751	67.1736	114.517		109.034	81.6331	119.746
