# Supplementary material for: TLR3 activation enhances abscopal effect of radiotherapy in HCC by promoting tumor ferroptosis
Source: EMBO Mol Med. 2024 Apr 26;16(5):8. doi: 10.1038/s44321-024-00068-4 (PMC11098818; doi:10.1038/s44321-024-00068-4)
Supplement: Supplementary file 11 — Source data Fig. 3 [file 44321_2024_68_MOESM11_ESM.zip › Figure 3/Source Data for Figure3.xlsx]

## Sheet: Sheet1
Fig3B	Relative tumor volume
		Control_Tumor1				RT_Tumor1				Poly(I:C)+RT_Tumor1
		Mouse1	Mouse2	Mouse3	Mouse4	Mouse1	Mouse2	Mouse3	Mouse4	Mouse1	Mouse2	Mouse3	Mouse4
	Day0	1	1	1	1	1	1	1	1	1	1	1	1
	Day2	0.65416	1.25048	1.4346	1.35264	1.58048	1.34468	1.14907	1.77163	1.43399	1.70817	1.86882	1.86882
	Day4	1.23521	1.96111	1.94569	1.68628	1.80636	1.67744	2.10171	2.84529	2.62399	2.0564	2.51458	2.51458
	Day6	1.84847	2.21242	2.53494	2.65301	2.02376	2.39614	2.67205	3.05098	1.99219	2.54301	2.51934	2.51934
	Day8	2.18424	2.77064	3.56254	3.31959	2.39959	2.49439	2.75454	2.44983	1.20569	2.18663	1.2917	1.2917
	Day10	2.99907	2.97727	4.51575	5.43629	1.87355	0.77109	0.97733	1.83425	0.47743	0.97684	0.60446	0.60446
	Day12	3.63557	4.66468	7.22754	6.69946	1.24246	0.29145	0.3903	1.09135	0.12868	0.4651	0.22149	0.22149
	Day14	5.02789	6.56913	9.20801	8.39079	0.65407	0.07763	0.10608	0.67493	0.04598	0.2238	0.04332	0.04332
	Day16	8.1897	7.1536	15.953	10.153	0.356	0.0183	0.0132	0.3109	0.0069	0.0682	0.0086	0.0086
	Day18	9.406	9.147	17.84	12.64	0.078	0.005	0	0.083	0	0.01	0	0
	Day20	10.362	11.477	23.058	15.523	0.0043	0	0	0.0035	0	0	0	0
		Control_Tumor2				RT_Tumor2				Poly(I:C)+RT_Tumor2
		Mouse1	Mouse2	Mouse3	Mouse4	Mouse1	Mouse2	Mouse3	Mouse4	Mouse1	Mouse2	Mouse3	Mouse4
	Day0	1	1	1	1	1	1	1		1	1	1	1
	Day2	1.25707	1.7971	1.33525	1.53646	0.96542	1.6071	1.32029	1.31079	1.73516	1.33304	0.87119	1.86882
	Day4	1.97289	2.37009	1.70906	1.53646	1.37359	2.01166	1.70625	1.99687	2.49104	2.89308	1.04052	2.51458
	Day6	3.09232	3.37368	2.71282	2.46124	1.96223	3.00599	2.28782	2.83237	2.96544	3.88069	1.28243	2.51934
	Day8	3.96337	4.25191	4.90304	2.96439	3.34844	4.14599	3.49904	4.13366	4.17671	5.12283	2.00127	1.2917
	Day10	5.33241	5.63974	6.71801	4.67782	7.53225	8.13361	6.17146	5.27118	5.18664	6.63536	3.23164	0.60446
	Day12	7.15517	9.70457	8.07327	7.11966	9.27416	11.7248	7.62381	8.20419	6.69342	8.85217	5.07169	0.22149
	Day14	8.47151	13.2097	10.826	9.21343	13.2266	14.3578	11.908	12.1283	8.19643	13.7591	8.53817	0.04332
	Day16	15.637	17.637	13.156	12.822	16.237	17.762	17.214	15.694	12.058	17.789	13.603	0.0086
	Day18	18.6	21.39	16.93	15.32	19.69	20.88	21.1	16.46	19.45	23.86	20.18	0
	Day20	23.848	34.011	25.758	21.275	21.963	24.393	25.187	18.502	22.4	30.932	23.862	0
Fig3C
	MDA content
	Tumor1				Tumor2
	Control	RT	Poly(I:C)+RT		Control	RT	Poly(I:C)+RT
	2.7092	4.86746	8.10334		1.18848	1.37503	3.5882
	1.76228	4.08948	5.92278		2.16135	2.26265	2.34362
	1.12654	7.40723	7.71918		2.88471	1.84156	2.08305
		8.06402	5.09866			3.05044	1.78415
	GSH content
	Tumor1				Tumor2
	Control	RT	Poly(I:C)+RT		Control	RT	Poly(I:C)+RT
	133.993	46.9045	48.0076		120.04	172.146	102.035
	81.903	36.3155	72.7046		119.867	89.2504	89.1641
	75.5736	32.5085	15.9866		77.2341	82.7195	90.0606
		38.0248	31.1714			112.574	106.372
Fig3D	CCK-8
	0Gy
		10 ug/ml				5 ug/ml				1 ug/ml				0 ug/ml
	day0	0.94989	1.04736	1.03359	1.05066	0.996696	1.01101	1.01707	0.971366	0.976872	0.988987	0.970264	1.00496	0.998348	1.01707	0.990639	0.993943
	day1	1.26872	1.30562	1.23954	1.32654	1.28414	1.30231	1.27808	1.33756	1.39262	1.36344	1.39648	1.36288	1.33811	1.35297	1.34967	1.41685
	day2	1.7478	1.82269	1.84802	1.84031	1.96696	1.9576	1.97302	1.85022	2.15419	2.12996	2.125	2.03965	2.27148	2.26432	2.28304	2.05782
	day3	2.49174	2.89593	2.88767	2.98348	3.4185	3.32874	3.31883	2.90804	3.81828	3.4967	3.39482	3.18227	4.37555	4.13601	3.84086	3.55286
	day4	5.97302	8.2054	9.02203	9.47963	11.0914	10.0463	9.60903	5.87555	11.5099	10.8541	9.88381	7.05011	12.2484	11.7858	11.6751	8.56057
	day5	8.67181	12.5793	13.2825	13.5319	13.5193	13.3354	12.6096	6.92126	13.5854	13.37	13.4136	8.46476	13.8744	13.8161	13.8095	9.94604
	4Gy
		10 ug/ml				5 ug/ml				1 ug/ml				0 ug/ml
	day0	0.981461	0.998876	1.0264	1.00225	0.92809	0.976966	0.985393	1.00449	1.00618	1.01236	1.01854	1.01461	0.99382	0.957865	0.972472	1.02584
	day1	1.4191	1.40506	1.3809	1.43933	1.46011	1.36629	1.37977	1.41685	1.35393	1.34494	1.32303	1.33989	1.24888	1.24607	1.24719	1.26966
	day2	1.73315	1.87584	1.86573	1.88315	1.63202	1.73876	1.75674	1.75506	1.75618	1.74719	1.5764	1.64831	1.63596	1.62977	1.59551	1.54551
	day3	1.7191	1.89438	1.90562	1.93258	1.58539	1.64045	1.6382	1.71292	1.75618	1.78202	1.74326	1.72528	1.69888	1.68933	1.68764	1.69382
	day4	2.3264	2.70506	2.85056	2.92865	1.88034	2.20393	2.34326	2.49719	2.37528	2.43876	2.4618	1.82135	2.76966	2.50449	2.42191	1.90393
	day5	2.69607	3.61798	3.94326	3.86292	2.3264	2.7236	3.15618	3.15	3.47978	3.21517	3.29438	2.17303	3.54214	3.23933	3.19607	3.04382
	8Gy
		10 ug/ml				5 ug/ml				1 ug/ml				0 ug/ml
	day0	0.92931	0.995402	0.961494	1.01954	1.02126	1.00575	1.07241	1.03276	0.958046	0.982184	0.959195	1.0023	1.02988	0.990805	1.01494	0.975287
	day1	1.27874	1.2977	1.38506	1.30115	1.30632	1.34023	1.28391	1.33161	1.2931	1.3023	1.25115	1.30172	1.28793	1.31322	1.26724	1.31149
	day2	1.50517	1.61954	1.59081	1.58046	1.76149	1.73161	1.71782	1.64655	1.55805	1.58391	1.78218	1.56322	1.60058	1.5977	1.57126	1.57184
	day3	1.46149	1.70115	1.71437	1.58966	1.73678	1.74598	1.69713	1.51092	1.5546	1.58851	1.57414	1.46667	1.61379	1.76437	1.60977	1.42759
	day4	1.36092	1.68448	1.57126	1.67644	1.7023	1.71494	1.7046	1.43563	1.65172	1.53793	1.48103	1.52644	1.59885	1.50057	1.52759	1.57184
	day5	1.59943	1.52012	1.46839	1.48506	1.57586	1.63103	1.56092	1.6069	1.61149	1.63448	1.49195	1.44885	1.51322	1.58793	1.55575	1.37759
