# Supplementary material for: TLR3 activation enhances abscopal effect of radiotherapy in HCC by promoting tumor ferroptosis
Source: EMBO Mol Med. 2024 Apr 26;16(5):8. doi: 10.1038/s44321-024-00068-4 (PMC11098818; doi:10.1038/s44321-024-00068-4)
Supplement: Supplementary file 12 — Source data Fig. 4 [file 44321_2024_68_MOESM12_ESM.zip]

Archive with 164 entries (155 files):
- Figure 4/
- Figure 4/.DS_Store
- __MACOSX/Figure 4/._.DS_Store
- Figure 4/Fig4A/
- __MACOSX/Figure 4/._Fig4A
- Figure 4/Fig4D/
- Figure 4/Fig4C/
- Figure 4/Fig4B/
- Figure 4/Source Data for Figure4.xlsx
- __MACOSX/Figure 4/._Source Data for Figure4.xlsx
- Figure 4/Fig4A/.DS_Store
- __MACOSX/Figure 4/Fig4A/._.DS_Store
- Figure 4/Fig4A/ELISpot_images/
- Figure 4/Fig4D/.DS_Store
- __MACOSX/Figure 4/Fig4D/._.DS_Store
- Figure 4/Fig4D/Flow cytometry_CD44:CD62L/
- Figure 4/Fig4C/.DS_Store
- __MACOSX/Figure 4/Fig4C/._.DS_Store
- Figure 4/Fig4C/mIHC_images_CD11c:CD45:CLEC9:IL12/
- Figure 4/Fig4B/.DS_Store
- __MACOSX/Figure 4/Fig4B/._.DS_Store
- Figure 4/Fig4B/Flow cytometry_CD80:CD86/
- Figure 4/Fig4A/ELISpot_images/Positive control_polyIC_1.tif
- __MACOSX/Figure 4/Fig4A/ELISpot_images/._Positive control_polyIC_1.tif
- Figure 4/Fig4A/ELISpot_images/Positive control_polyIC_2.tif
- __MACOSX/Figure 4/Fig4A/ELISpot_images/._Positive control_polyIC_2.tif
- Figure 4/Fig4A/ELISpot_images/Positive control_polyIC_3.tif
- __MACOSX/Figure 4/Fig4A/ELISpot_images/._Positive control_polyIC_3.tif
- Figure 4/Fig4A/ELISpot_images/Positive control_RT_1.tif
- __MACOSX/Figure 4/Fig4A/ELISpot_images/._Positive control_RT_1.tif
- Figure 4/Fig4A/ELISpot_images/Positive control_NS_2.tif
- __MACOSX/Figure 4/Fig4A/ELISpot_images/._Positive control_NS_2.tif
- Figure 4/Fig4A/ELISpot_images/Negtive control_polyIC+RT_1.tif
- __MACOSX/Figure 4/Fig4A/ELISpot_images/._Negtive control_polyIC+RT_1.tif
- Figure 4/Fig4A/ELISpot_images/Positive control_NS_3.tif
- __MACOSX/Figure 4/Fig4A/ELISpot_images/._Positive control_NS_3.tif
- Figure 4/Fig4A/ELISpot_images/Positive control_NS_1.tif
- __MACOSX/Figure 4/Fig4A/ELISpot_images/._Positive control_NS_1.tif
- Figure 4/Fig4A/ELISpot_images/Positive control_RT_2.tif
- __MACOSX/Figure 4/Fig4A/ELISpot_images/._Positive control_RT_2.tif
- Figure 4/Fig4A/ELISpot_images/Negtive control_polyIC+RT_2.tif
- __MACOSX/Figure 4/Fig4A/ELISpot_images/._Negtive control_polyIC+RT_2.tif
- Figure 4/Fig4A/ELISpot_images/Negtive control_polyIC+RT_3.tif
- __MACOSX/Figure 4/Fig4A/ELISpot_images/._Negtive control_polyIC+RT_3.tif
- Figure 4/Fig4A/ELISpot_images/Positive control_RT_3.tif
- __MACOSX/Figure 4/Fig4A/ELISpot_images/._Positive control_RT_3.tif
- Figure 4/Fig4A/ELISpot_images/Negtive control_polyIC_3.tiff
- __MACOSX/Figure 4/Fig4A/ELISpot_images/._Negtive control_polyIC_3.tiff
- Figure 4/Fig4A/ELISpot_images/Positive control_polyIC+RT_1.tif
- __MACOSX/Figure 4/Fig4A/ELISpot_images/._Positive control_polyIC+RT_1.tif
- Figure 4/Fig4A/ELISpot_images/neoantigen-peptide pool_polyIC+RT_1.tif
- __MACOSX/Figure 4/Fig4A/ELISpot_images/._neoantigen-peptide pool_polyIC+RT_1.tif
- Figure 4/Fig4A/ELISpot_images/Positive control_polyIC+RT_2.tif
- __MACOSX/Figure 4/Fig4A/ELISpot_images/._Positive control_polyIC+RT_2.tif
- Figure 4/Fig4A/ELISpot_images/neoantigen-peptide pool_polyIC+RT_2.tif
- __MACOSX/Figure 4/Fig4A/ELISpot_images/._neoantigen-peptide pool_polyIC+RT_2.tif
- Figure 4/Fig4A/ELISpot_images/neoantigen-peptide pool_polyIC+RT_3.tif
- __MACOSX/Figure 4/Fig4A/ELISpot_images/._neoantigen-peptide pool_polyIC+RT_3.tif
- Figure 4/Fig4A/ELISpot_images/Positive control_polyIC+RT_3.tif
- __MACOSX/Figure 4/Fig4A/ELISpot_images/._Positive control_polyIC+RT_3.tif
- Figure 4/Fig4A/ELISpot_images/neoantigen-peptide pool_RT_3.tif
- __MACOSX/Figure 4/Fig4A/ELISpot_images/._neoantigen-peptide pool_RT_3.tif
- Figure 4/Fig4A/ELISpot_images/neoantigen-peptide pool_RT_2.tif
- __MACOSX/Figure 4/Fig4A/ELISpot_images/._neoantigen-peptide pool_RT_2.tif
- Figure 4/Fig4A/ELISpot_images/neoantigen-peptide pool_NS_1.tif
- __MACOSX/Figure 4/Fig4A/ELISpot_images/._neoantigen-peptide pool_NS_1.tif
- Figure 4/Fig4A/ELISpot_images/neoantigen-peptide pool_NS_3.tif
- __MACOSX/Figure 4/Fig4A/ELISpot_images/._neoantigen-peptide pool_NS_3.tif
- Figure 4/Fig4A/ELISpot_images/neoantigen-peptide pool_NS_2.tif
- __MACOSX/Figure 4/Fig4A/ELISpot_images/._neoantigen-peptide pool_NS_2.tif
- Figure 4/Fig4A/ELISpot_images/neoantigen-peptide pool_RT_1.tif
- __MACOSX/Figure 4/Fig4A/ELISpot_images/._neoantigen-peptide pool_RT_1.tif
- Figure 4/Fig4A/ELISpot_images/Negtive control_polyIC_1.tif
- __MACOSX/Figure 4/Fig4A/ELISpot_images/._Negtive control_polyIC_1.tif
- Figure 4/Fig4A/ELISpot_images/Negtive control_polyIC_2.tif
- __MACOSX/Figure 4/Fig4A/ELISpot_images/._Negtive control_polyIC_2.tif
- Figure 4/Fig4A/ELISpot_images/neoantigen-peptide pool_polyIC_1.tif
- __MACOSX/Figure 4/Fig4A/ELISpot_images/._neoantigen-peptide pool_polyIC_1.tif
- Figure 4/Fig4A/ELISpot_images/Negtive control_NS_3.tif
- __MACOSX/Figure 4/Fig4A/ELISpot_images/._Negtive control_NS_3.tif
- Figure 4/Fig4A/ELISpot_images/Negtive control_NS_2.tif
- __MACOSX/Figure 4/Fig4A/ELISpot_images/._Negtive control_NS_2.tif
- Figure 4/Fig4A/ELISpot_images/Negtive control_RT_1.tif
- __MACOSX/Figure 4/Fig4A/ELISpot_images/._Negtive control_RT_1.tif
- Figure 4/Fig4A/ELISpot_images/neoantigen-peptide pool_polyIC_2.tif
- __MACOSX/Figure 4/Fig4A/ELISpot_images/._neoantigen-peptide pool_polyIC_2.tif
- Figure 4/Fig4A/ELISpot_images/Negtive control_RT_3.tif
- __MACOSX/Figure 4/Fig4A/ELISpot_images/._Negtive control_RT_3.tif
- Figure 4/Fig4A/ELISpot_images/Negtive control_RT_2.tif
- __MACOSX/Figure 4/Fig4A/ELISpot_images/._Negtive control_RT_2.tif
- Figure 4/Fig4A/ELISpot_images/Negtive control_NS_1.tif
- __MACOSX/Figure 4/Fig4A/ELISpot_images/._Negtive control_NS_1.tif
- Figure 4/Fig4A/ELISpot_images/neoantigen-peptide pool_polyIC_3.tif
- __MACOSX/Figure 4/Fig4A/ELISpot_images/._neoantigen-peptide pool_polyIC_3.tif
- Figure 4/Fig4D/Flow cytometry_CD44:CD62L/polyIC-2.fcs
- __MACOSX/Figure 4/Fig4D/Flow cytometry_CD44:CD62L/._polyIC-2.fcs
- Figure 4/Fig4D/Flow cytometry_CD44:CD62L/polyIC-1.fcs
- __MACOSX/Figure 4/Fig4D/Flow cytometry_CD44:CD62L/._polyIC-1.fcs
- Figure 4/Fig4D/Flow cytometry_CD44:CD62L/NS-1.fcs
- __MACOSX/Figure 4/Fig4D/Flow cytometry_CD44:CD62L/._NS-1.fcs
- Figure 4/Fig4D/Flow cytometry_CD44:CD62L/RT-2.fcs
- __MACOSX/Figure 4/Fig4D/Flow cytometry_CD44:CD62L/._RT-2.fcs
- Figure 4/Fig4D/Flow cytometry_CD44:CD62L/RT-3.fcs
- __MACOSX/Figure 4/Fig4D/Flow cytometry_CD44:CD62L/._RT-3.fcs
- Figure 4/Fig4D/Flow cytometry_CD44:CD62L/RT-1.fcs
- __MACOSX/Figure 4/Fig4D/Flow cytometry_CD44:CD62L/._RT-1.fcs
- Figure 4/Fig4D/Flow cytometry_CD44:CD62L/NS-2.fcs
- __MACOSX/Figure 4/Fig4D/Flow cytometry_CD44:CD62L/._NS-2.fcs
- Figure 4/Fig4D/Flow cytometry_CD44:CD62L/NS-3.fcs
- __MACOSX/Figure 4/Fig4D/Flow cytometry_CD44:CD62L/._NS-3.fcs
- Figure 4/Fig4D/Flow cytometry_CD44:CD62L/polyIC+RT-1.fcs
- __MACOSX/Figure 4/Fig4D/Flow cytometry_CD44:CD62L/._polyIC+RT-1.fcs
- Figure 4/Fig4D/Flow cytometry_CD44:CD62L/polyIC+RT-3.fcs
- __MACOSX/Figure 4/Fig4D/Flow cytometry_CD44:CD62L/._polyIC+RT-3.fcs
- Figure 4/Fig4D/Flow cytometry_CD44:CD62L/polyIC+RT-2.fcs
- __MACOSX/Figure 4/Fig4D/Flow cytometry_CD44:CD62L/._polyIC+RT-2.fcs
- Figure 4/Fig4C/mIHC_images_CD11c:CD45:CLEC9:IL12/RT_IL12.tiff
- __MACOSX/Figure 4/Fig4C/mIHC_images_CD11c:CD45:CLEC9:IL12/._RT_IL12.tiff
- Figure 4/Fig4C/mIHC_images_CD11c:CD45:CLEC9:IL12/polyIC+RT_overview.tiff
- __MACOSX/Figure 4/Fig4C/mIHC_images_CD11c:CD45:CLEC9:IL12/._polyIC+RT_overview.tiff
- Figure 4/Fig4C/mIHC_images_CD11c:CD45:CLEC9:IL12/RT_CD45.tiff
- __MACOSX/Figure 4/Fig4C/mIHC_images_CD11c:CD45:CLEC9:IL12/._RT_CD45.tiff
- Figure 4/Fig4C/mIHC_images_CD11c:CD45:CLEC9:IL12/RT_CLEC9.tiff
- __MACOSX/Figure 4/Fig4C/mIHC_images_CD11c:CD45:CLEC9:IL12/._RT_CLEC9.tiff
- Figure 4/Fig4C/mIHC_images_CD11c:CD45:CLEC9:IL12/RT_overview.tiff
- __MACOSX/Figure 4/Fig4C/mIHC_images_CD11c:CD45:CLEC9:IL12/._RT_overview.tiff
- Figure 4/Fig4C/mIHC_images_CD11c:CD45:CLEC9:IL12/polyIC+RT_CLEC9.tiff
- __MACOSX/Figure 4/Fig4C/mIHC_images_CD11c:CD45:CLEC9:IL12/._polyIC+RT_CLEC9.tiff
- Figure 4/Fig4C/mIHC_images_CD11c:CD45:CLEC9:IL12/polyIC+RT_CD11c.tiff
- __MACOSX/Figure 4/Fig4C/mIHC_images_CD11c:CD45:CLEC9:IL12/._polyIC+RT_CD11c.tiff
- Figure 4/Fig4C/mIHC_images_CD11c:CD45:CLEC9:IL12/RT_all.tiff
- __MACOSX/Figure 4/Fig4C/mIHC_images_CD11c:CD45:CLEC9:IL12/._RT_all.tiff
- Figure 4/Fig4C/mIHC_images_CD11c:CD45:CLEC9:IL12/polyIC+RT_CD45.tiff
- __MACOSX/Figure 4/Fig4C/mIHC_images_CD11c:CD45:CLEC9:IL12/._polyIC+RT_CD45.tiff
- Figure 4/Fig4C/mIHC_images_CD11c:CD45:CLEC9:IL12/polyIC+RT_IL12.tiff
- __MACOSX/Figure 4/Fig4C/mIHC_images_CD11c:CD45:CLEC9:IL12/._polyIC+RT_IL12.tiff
- Figure 4/Fig4C/mIHC_images_CD11c:CD45:CLEC9:IL12/RT_CD11c.tiff
- __MACOSX/Figure 4/Fig4C/mIHC_images_CD11c:CD45:CLEC9:IL12/._RT_CD11c.tiff
- Figure 4/Fig4C/mIHC_images_CD11c:CD45:CLEC9:IL12/polyIC+RT_all.tiff
- __MACOSX/Figure 4/Fig4C/mIHC_images_CD11c:CD45:CLEC9:IL12/._polyIC+RT_all.tiff
- Figure 4/Fig4B/Flow cytometry_CD80:CD86/polyIC-2.fcs
- __MACOSX/Figure 4/Fig4B/Flow cytometry_CD80:CD86/._polyIC-2.fcs
- Figure 4/Fig4B/Flow cytometry_CD80:CD86/polyIC-3.fcs
- __MACOSX/Figure 4/Fig4B/Flow cytometry_CD80:CD86/._polyIC-3.fcs
- Figure 4/Fig4B/Flow cytometry_CD80:CD86/polyIC-1.fcs
- __MACOSX/Figure 4/Fig4B/Flow cytometry_CD80:CD86/._polyIC-1.fcs
- Figure 4/Fig4B/Flow cytometry_CD80:CD86/NS-1.fcs
- __MACOSX/Figure 4/Fig4B/Flow cytometry_CD80:CD86/._NS-1.fcs
- Figure 4/Fig4B/Flow cytometry_CD80:CD86/RT-2.fcs
- __MACOSX/Figure 4/Fig4B/Flow cytometry_CD80:CD86/._RT-2.fcs
- Figure 4/Fig4B/Flow cytometry_CD80:CD86/RT-3.fcs
- __MACOSX/Figure 4/Fig4B/Flow cytometry_CD80:CD86/._RT-3.fcs
- Figure 4/Fig4B/Flow cytometry_CD80:CD86/RT-1.fcs
- __MACOSX/Figure 4/Fig4B/Flow cytometry_CD80:CD86/._RT-1.fcs
- Figure 4/Fig4B/Flow cytometry_CD80:CD86/NS-2.fcs
- __MACOSX/Figure 4/Fig4B/Flow cytometry_CD80:CD86/._NS-2.fcs
- Figure 4/Fig4B/Flow cytometry_CD80:CD86/NS-3.fcs
- __MACOSX/Figure 4/Fig4B/Flow cytometry_CD80:CD86/._NS-3.fcs
- Figure 4/Fig4B/Flow cytometry_CD80:CD86/polyIC+RT-1.fcs
- __MACOSX/Figure 4/Fig4B/Flow cytometry_CD80:CD86/._polyIC+RT-1.fcs
- Figure 4/Fig4B/Flow cytometry_CD80:CD86/polyIC+RT-3.fcs
- __MACOSX/Figure 4/Fig4B/Flow cytometry_CD80:CD86/._polyIC+RT-3.fcs
- Figure 4/Fig4B/Flow cytometry_CD80:CD86/polyIC+RT-2.fcs
- __MACOSX/Figure 4/Fig4B/Flow cytometry_CD80:CD86/._polyIC+RT-2.fcs
