# Supplementary material for: TLR3 activation enhances abscopal effect of radiotherapy in HCC by promoting tumor ferroptosis
Source: EMBO Mol Med. 2024 Apr 26;16(5):8. doi: 10.1038/s44321-024-00068-4 (PMC11098818; doi:10.1038/s44321-024-00068-4)
Supplement: Supplementary file 12 — Source data Fig. 4 [file 44321_2024_68_MOESM12_ESM.zip › Figure 4/Source Data for Figure4.xlsx]

## Sheet: Sheet1
Fig4A	Elispot
	neoantigen-peptide pool
	NS	Poly(I:C)	RT	Poly(I:C)+RT
	42	55	64	128
	65	61	84	157
	66	78	69	90
Fig4B	Flow cytometry
	CD11c+/CD80+/CD86+
	NS	Poly(I:C)	RT	Poly(I:C)+RT
	30.68	41.93	40.51	46.91
	36.86	33.34	31.42	48.17
	29.08	34.08	40.3	49.88
Fig4C	mIHC
	RT-1				Poly(I:C)+RT-1
Sample	field	CD45+/CD11C+/CLEC9_Cell Density	IL12+/cDC1s_Cell Density	Sample	field	CD45+/CD11C+/CLEC9_Cell Density	IL12+/cDC1s_Cell Density
Slide1	[11757,54561]	95.8	6.2	Slide1	[12261,58969]	1397	1105
Slide1	[11757,55258]	6.2	32.5	Slide1	[12261,59666]	1731.2	1819.3
Slide1	[11757,55955]	12	40.2	Slide1	[12261,60363]	1067	1610.6
Slide1	[12685,54561]	83.5	147	Slide1	[12261,61059]	108	329.2
Slide1	[12685,55258]	4.6	284.4	Slide1	[13189,58272]	380.2	910.4
Slide1	[12685,55955]	7.7	69.6	Slide1	[13189,58969]	170	1088
Slide1	[13614,54561]	47.9	107	Slide1	[13189,59666]	1390	2060.4
Slide1	[13614,55258]	21.6	46.4	Slide1	[13189,60363]	1650.8	2137.7
Slide1	[13614,55955]	68	58.7	Slide1	[13189,61059]	1040	1618.3
Slide1	[14542,53167]	88.1	148	Slide1	[14117,58272]	312.2	993.9
Slide1	[14542,53864]	479.2	602.8	Slide1	[14117,58969]	443.6	1808.4
Slide1	[14542,54561]	295.2	377.1	Slide1	[14117,59666]	2633.8	2502.5
Slide1	[14542,55258]	66.5	97.4	Slide1	[14117,60363]	431.2	1865.6
Slide1	[14542,55955]	15.5	3.1	Slide1	[15046,58272]	97.4	219.5
Slide1	[15471,51774]	102	141	Slide1	[15046,58969]	1356	1220
Slide1	[15471,52470]	156.1	230.3	Slide1	[15046,59666]	3613.8	2414.4
Slide1	[15471,53167]	383.3	372.5	Slide1	[15046,60363]	1735.8	1379
Slide1	[15471,53864]	636.8	423.5	Slide2	[12862,62781]	88.1	409.6
Slide1	[15471,54561]	233.4	298.3	Slide2	[12862,63478]	284.4	111
Slide1	[15471,55258]	43.3	41.7	Slide2	[12862,64175]	141	796
Slide1	[15471,55955]	4.6	1.5	Slide2	[12862,64872]	234.9	1045
Slide1	[16399,51774]	190.1	357.1	Slide2	[12862,65568]	214.9	340.1
Slide1	[16399,52470]	55.6	102	Slide2	[12862,66265]	244.2	1178
Slide1	[16399,53167]	55.6	100	Slide2	[12862,66962]	75.7	151
Slide1	[16399,53864]	27.8	125	Slide2	[13790,62084]	210.2	134
Slide1	[16399,54561]	74.2	289	Slide2	[13790,62781]	1535	440.5
Slide1	[16399,55258]	75.7	121	Slide2	[13790,63478]	2473.1	1073
Slide1	[17328,51774]	69.6	144	Slide2	[13790,64175]	2827.1	1315
Slide1	[17328,52470]	83.5	224.1	Slide2	[13790,64872]	3858	802.2
Slide1	[17328,53167]	128	584.3	Slide2	[13790,65568]	2112.9	2851.8
Slide1	[17328,53864]	136	609	Slide2	[13790,66265]	431.2	987.7
Slide1	[17328,54561]	40.2	374.1	Slide2	[13790,66962]	275.1	245.8
Slide1	[17328,55258]	23.2	222.6	Slide2	[14718,61387]	105	925.9
Slide1	[18256,54561]	49.5	289	Slide2	[14718,62084]	236.5	729.6
Slide1	[18256,55258]	75.7	301.4	Slide2	[14718,62781]	3791.6	729.6
Slide2	[12163,51504]	1754.4	1045	Slide2	[14718,63478]	3630.8	932
Slide2	[12163,52201]	1087	731.1	Slide2	[14718,64175]	1612.1	66.5
Slide2	[12163,52898]	1512	1870.3	Slide2	[14718,64872]	2236.6	1050
Slide2	[12163,53595]	609	627.5	Slide2	[14718,65568]	2130	1896.6
Slide2	[12163,54292]	299.9	188.6	Slide2	[14718,66265]	2524.1	505.4
Slide2	[12163,54988]	74.2	34	Slide2	[14718,66962]	142	656.9
Slide2	[13091,50807]	2061.9	819.2	Slide2	[15647,61387]	78.8	927.4
Slide2	[13091,51504]	4473.2	408.1	Slide2	[15647,62084]	327.7	683.2
Slide2	[13091,52201]	420.4	139	Slide2	[15647,62781]	833.1	735.7
Slide2	[13091,52898]	1128	104	Slide2	[15647,63478]	3117.6	40.2
Slide2	[13091,53595]	454.4	145	Slide2	[15647,64175]	5170.3	91.2
Slide2	[13091,54292]	343.1	239.6	Slide2	[15647,64872]	4578.3	34
Slide2	[13091,54988]	68	9.3	Slide2	[15647,65568]	2766.8	85
Slide2	[13091,55685]	114	44.8	Slide2	[15647,66265]	4215.1	29.4
Slide2	[13091,56382]	153	83.5	Slide2	[16575,63478]	52.6	21.6
Slide2	[13091,57079]	771.3	429.7	Slide2	[16575,64175]	1667.8	11
Slide2	[13091,57776]	690.9	527.1	Slide2	[16575,64872]	1638.4	122
Slide2	[14019,50807]	4326.4	1087	Slide2	[16575,65568]	2602.9	304.5
Slide2	[14019,51504]	3157.8	808.4	Slide2	[16575,66265]	1484	542.5
Slide2	[14019,52201]	1998.6	922.8	Slide3	[10293,53632]	3239.8	989.2
Slide2	[14019,52898]	2706.5	1413	Slide3	[10293,54329]	3382	1632.2
Slide2	[14019,53595]	1298	414.2	Slide3	[10293,55025]	7975.7	811.5
Slide2	[14019,54292]	992.3	462.2	Slide3	[10293,55722]	2616.8	68
Slide2	[14019,54988]	151	128	Slide3	[10293,56419]	2052.7	35.6
Slide2	[14019,55685]	41.7	21.6	Slide3	[10293,57116]	2834.8	72.6
Slide2	[14019,56382]	221	216.4	Slide3	[10293,57813]	136	165.4
Slide2	[14019,57079]	660	163.8	Slide3	[11221,53632]	1428	474.5
Slide2	[14019,57776]	877.9	743.5	Slide3	[11221,54329]	3550.4	652.3
Slide2	[14948,50807]	3783.8	1473	Slide3	[11221,55025]	3927.6	970.7
Slide2	[14948,51504]	3094.5	1564.2	Slide3	[11221,55722]	1768.3	1159
Slide2	[14948,52201]	2972.3	601.3	Slide3	[11221,56419]	697.1	666.2
Slide2	[14948,52898]	1878	292.1	Slide3	[11221,57116]	5869	108
Slide2	[14948,53595]	445.2	77.3	Slide3	[11221,57813]	1345	23.2
Slide2	[14948,54292]	806.8	108	Slide3	[12150,54329]	1084	23.2
Slide2	[14948,54988]	238	142	Slide3	[12150,55025]	2980.1	119
Slide2	[14948,55685]	253.5	536.4	Slide3	[12150,55722]	1040	452.9
Slide2	[14948,56382]	522.4	525.5	Slide3	[12150,56419]	803.8	707.9
Slide2	[14948,57079]	505.4	287.5	Slide3	[12150,57116]	1878	678.6
Slide2	[14948,57776]	386.4	214.9	Slide3	[12150,57813]	74.2	221
Slide2	[15876,50807]	1947.6	568.8	Slide3	[13078,55025]	2539.6	141
Slide2	[15876,51504]	2490.1	405	Slide3	[13078,55722]	3091.4	335.4
Slide2	[15876,52201]	2230.4	326.1	Slide3	[13078,56419]	553.4	57.2
Slide2	[15876,52898]	2610.7	667.7	Slide3	[9364,54329]	3253.7	641.5
Slide2	[15876,53595]	525.5	211.8	Slide3	[9364,55025]	4658.7	343.1
Slide2	[15876,54292]	1097	675.5	Slide3	[9364,55722]	3623.1	366.3
Slide2	[15876,54988]	1077	714.1	Slide3	[9364,56419]	2578.2	225.7
Slide2	[15876,55685]	553.4	272
Slide2	[15876,56382]	80.4	57.2
Slide2	[15876,57079]	1.5	4.6
Slide2	[16805,50807]	605.9	333.9
Slide2	[16805,51504]	3063.5	350.9
Slide2	[16805,52201]	1636.9	371
Slide2	[16805,52898]	1601.3	802.2
Slide2	[16805,53595]	2145.4	485.3
Slide2	[16805,54292]	1932.1	593.5
Slide2	[16805,54988]	678.6	313.8
Slide2	[16805,55685]	783.7	361.7
Slide2	[17733,51504]	1780.6	437.4
Slide2	[17733,52201]	1394	403.4
Slide2	[17733,52898]	1186	998.5
Slide2	[17733,53595]	1910.5	1102
Slide2	[17733,54292]	1354	556.4
Slide3	[10493,56037]	20.1	12
Slide3	[10493,56734]	85	32.5
Slide3	[10493,57430]	182.4	108
Slide3	[10493,58127]	217.9	114
Slide3	[10493,58824]	94.3	27.8
Slide3	[10493,59521]	148	61.8
Slide3	[10493,60218]	633.7	633.7
Slide3	[10493,60915]	443.6	357.1
Slide3	[11422,55340]	66.5	66.5
Slide3	[11422,56037]	202.5	185.5
Slide3	[11422,56734]	687.8	344.7
Slide3	[11422,57430]	400.3	71.1
Slide3	[11422,58127]	250.4	88.1
Slide3	[11422,58824]	125	63.4
Slide3	[11422,59521]	14	15.5
Slide3	[11422,60218]	7.7	4.6
Slide3	[11422,60915]	20.1	6.2
Slide3	[11422,61611]	41.7	23.2
Slide3	[12350,55340]	188.6	182.4
Slide3	[12350,56037]	262.8	165.4
Slide3	[12350,56734]	422	154.6
Slide3	[12350,57430]	401.9	190.1
Slide3	[12350,58127]	551.8	378.7
Slide3	[12350,58824]	783.7	1240
Slide3	[12350,59521]	236.5	395.7
Slide3	[12350,60218]	81.9	66.5
Slide3	[12350,60915]	233.4	147
Slide3	[12350,61611]	51	40.2
Slide3	[13278,55340]	395.7	528.6
Slide3	[13278,56037]	222.6	571.9
Slide3	[13278,56734]	344.7	168.5
Slide3	[13278,57430]	329.2	406.5
Slide3	[13278,58127]	185.5	205.6
Slide3	[13278,58824]	156.1	130
Slide3	[13278,59521]	225.7	21.6
Slide3	[13278,60218]	318.4	437.4
Slide3	[13278,60915]	517.8	715.7
Slide3	[14207,54643]	144	268.9
Slide3	[14207,55340]	367.9	295.2
Slide3	[14207,56037]	287.5	364.8
Slide3	[14207,56734]	216.4	655.4
Slide3	[14207,57430]	179.3	61.8
Slide3	[14207,58127]	142	9.3
Slide3	[14207,58824]	193.2	15.5
Slide3	[14207,59521]	431.2	378.7
Slide3	[14207,60218]	575	1283
Slide3	[15135,54643]	32.5	71.1
Slide3	[15135,55340]	176.2	238
Slide3	[15135,56037]	204	375.6
Slide3	[15135,56734]	510.1	689.4
Slide3	[15135,57430]	706.4	783.7
Slide3	[15135,58127]	425.1	596.6
Slide3	[15135,58824]	445.2	635.3
Slide3	[15135,59521]	363.2	873.3
Slide3	[9565,58127]	163.8	80.4
Slide3	[9565,58824]	134	104
Slide3	[9565,59521]	133	130
Fig4D	Flow cytometry
	CD44+/CD62L+ (% Spleen CD45+CD8+ T cells)
	NS	Poly(I:C)	RT	Poly(I:C)+RT
	0.38	0.24	1.12	7.06
	0	0.59	3.44	6.77
	0	2.39	3.51	6.18
