# Supplementary material for: TLR3 activation enhances abscopal effect of radiotherapy in HCC by promoting tumor ferroptosis
Source: EMBO Mol Med. 2024 Apr 26;16(5):8. doi: 10.1038/s44321-024-00068-4 (PMC11098818; doi:10.1038/s44321-024-00068-4)
Supplement: Supplementary file 13 — Source data Fig. 5 [file 44321_2024_68_MOESM13_ESM.zip]

Archive with 50 entries (47 files):
- Figure 5/
- Figure 5/Fig5B/
- __MACOSX/Figure 5/._Fig5B
- Figure 5/.DS_Store
- __MACOSX/Figure 5/._.DS_Store
- Figure 5/Source Data for Figure5.xlsx
- __MACOSX/Figure 5/._Source Data for Figure5.xlsx
- Figure 5/Fig5B/mIHC_images_CD8:GzmB:TLR3/
- Figure 5/Fig5B/.DS_Store
- __MACOSX/Figure 5/Fig5B/._.DS_Store
- Figure 5/Fig5B/mIHC_images_CD8:GzmB:TLR3/Tumor1_polyIC+RT_TLR3.tiff
- __MACOSX/Figure 5/Fig5B/mIHC_images_CD8:GzmB:TLR3/._Tumor1_polyIC+RT_TLR3.tiff
- Figure 5/Fig5B/mIHC_images_CD8:GzmB:TLR3/Tumor1_polyIC+RT_CD8.tiff
- __MACOSX/Figure 5/Fig5B/mIHC_images_CD8:GzmB:TLR3/._Tumor1_polyIC+RT_CD8.tiff
- Figure 5/Fig5B/mIHC_images_CD8:GzmB:TLR3/Tumor1_RT_TLR3.tiff
- __MACOSX/Figure 5/Fig5B/mIHC_images_CD8:GzmB:TLR3/._Tumor1_RT_TLR3.tiff
- Figure 5/Fig5B/mIHC_images_CD8:GzmB:TLR3/Tumor1_polyIC+RT_all.tiff
- __MACOSX/Figure 5/Fig5B/mIHC_images_CD8:GzmB:TLR3/._Tumor1_polyIC+RT_all.tiff
- Figure 5/Fig5B/mIHC_images_CD8:GzmB:TLR3/Tumor2_polyIC+RT_TLR3.tiff
- __MACOSX/Figure 5/Fig5B/mIHC_images_CD8:GzmB:TLR3/._Tumor2_polyIC+RT_TLR3.tiff
- Figure 5/Fig5B/mIHC_images_CD8:GzmB:TLR3/Tumor2_RT_overview.tiff
- __MACOSX/Figure 5/Fig5B/mIHC_images_CD8:GzmB:TLR3/._Tumor2_RT_overview.tiff
- Figure 5/Fig5B/mIHC_images_CD8:GzmB:TLR3/Tumor2_RT_CD8.tiff
- __MACOSX/Figure 5/Fig5B/mIHC_images_CD8:GzmB:TLR3/._Tumor2_RT_CD8.tiff
- Figure 5/Fig5B/mIHC_images_CD8:GzmB:TLR3/Tumor2_polyIC+RT_all.tiff
- __MACOSX/Figure 5/Fig5B/mIHC_images_CD8:GzmB:TLR3/._Tumor2_polyIC+RT_all.tiff
- Figure 5/Fig5B/mIHC_images_CD8:GzmB:TLR3/Tumor2_RT_all.tiff
- __MACOSX/Figure 5/Fig5B/mIHC_images_CD8:GzmB:TLR3/._Tumor2_RT_all.tiff
- Figure 5/Fig5B/mIHC_images_CD8:GzmB:TLR3/Tumor2_RT_GzmB.tiff
- __MACOSX/Figure 5/Fig5B/mIHC_images_CD8:GzmB:TLR3/._Tumor2_RT_GzmB.tiff
- Figure 5/Fig5B/mIHC_images_CD8:GzmB:TLR3/Tumor2_polyIC+RT_CD8.tiff
- __MACOSX/Figure 5/Fig5B/mIHC_images_CD8:GzmB:TLR3/._Tumor2_polyIC+RT_CD8.tiff
- Figure 5/Fig5B/mIHC_images_CD8:GzmB:TLR3/Tumor1_RT_all.tiff
- __MACOSX/Figure 5/Fig5B/mIHC_images_CD8:GzmB:TLR3/._Tumor1_RT_all.tiff
- Figure 5/Fig5B/mIHC_images_CD8:GzmB:TLR3/Tumor1_RT_CD8.tiff
- __MACOSX/Figure 5/Fig5B/mIHC_images_CD8:GzmB:TLR3/._Tumor1_RT_CD8.tiff
- Figure 5/Fig5B/mIHC_images_CD8:GzmB:TLR3/Tumor1_polyIC+RT_overview.tiff
- __MACOSX/Figure 5/Fig5B/mIHC_images_CD8:GzmB:TLR3/._Tumor1_polyIC+RT_overview.tiff
- Figure 5/Fig5B/mIHC_images_CD8:GzmB:TLR3/Tumor1_RT_overview.tiff
- __MACOSX/Figure 5/Fig5B/mIHC_images_CD8:GzmB:TLR3/._Tumor1_RT_overview.tiff
- Figure 5/Fig5B/mIHC_images_CD8:GzmB:TLR3/Tumor2_RT_TLR3.tiff
- __MACOSX/Figure 5/Fig5B/mIHC_images_CD8:GzmB:TLR3/._Tumor2_RT_TLR3.tiff
- Figure 5/Fig5B/mIHC_images_CD8:GzmB:TLR3/Tumor1_polyIC+RT_GzmB.tiff
- __MACOSX/Figure 5/Fig5B/mIHC_images_CD8:GzmB:TLR3/._Tumor1_polyIC+RT_GzmB.tiff
- Figure 5/Fig5B/mIHC_images_CD8:GzmB:TLR3/Tumor2_polyIC+RT_GzmB.tiff
- __MACOSX/Figure 5/Fig5B/mIHC_images_CD8:GzmB:TLR3/._Tumor2_polyIC+RT_GzmB.tiff
- Figure 5/Fig5B/mIHC_images_CD8:GzmB:TLR3/Tumor2_polyIC+RT_overview.tiff
- __MACOSX/Figure 5/Fig5B/mIHC_images_CD8:GzmB:TLR3/._Tumor2_polyIC+RT_overview.tiff
- Figure 5/Fig5B/mIHC_images_CD8:GzmB:TLR3/Tumor1_RT_GzmB.tiff
- __MACOSX/Figure 5/Fig5B/mIHC_images_CD8:GzmB:TLR3/._Tumor1_RT_GzmB.tiff
