# Supplementary material for: TLR3 activation enhances abscopal effect of radiotherapy in HCC by promoting tumor ferroptosis
Source: EMBO Mol Med. 2024 Apr 26;16(5):8. doi: 10.1038/s44321-024-00068-4 (PMC11098818; doi:10.1038/s44321-024-00068-4)
Supplement: Supplementary file 13 — Source data Fig. 5 [file 44321_2024_68_MOESM13_ESM.zip › Figure 5/Source Data for Figure5.xlsx]

## Sheet: Sheet1
Fig5A	Immunoinfiltration score
	Tumor1
		T_cell	CD8_T_cell	CD4_T_cell	CD8_Tc	CD8_Tcm	CD8_Tem	CD8_Tex	Naive_CD8_T	NKT	CD4_Tm	Naive_CD4_T	T_helper_cell	Treg	Dendritic_cells	NK	B_cell	Granulocytes	Macrophage	Monocytes	Plasma_cell	Basophil	Eosinophil	mast_cell	Neutrophils
	NS-1	0.1129	0.0216	0.0262	0.0014	0.0062	0.005	0.0012	0.0077	0.0283	0.0096	0.0166	0	0	0.1611	0.1847	0.1403	0.2423	0.0524	0.1063	0.0567	0.0797	0.0587	0.0539	0.0499
	NS-2	0.0982	0.0242	0.0135	0.0018	0.0072	0.0044	0.0019	0.0088	0.0259	0.0044	0.0086	0.0006	0	0.1335	0.1516	0.1092	0.296	0.062	0.1497	0.0458	0.0987	0.0831	0.0566	0.0576
	NS-3	0.1147	0.0208	0.0306	0.0017	0.0058	0.0047	0.0013	0.0073	0.0388	0.0131	0.0161	0.0014	0	0.0975	0.1959	0.1381	0.2647	0.1123	0.0769	0.0448	0.0754	0.0595	0.0699	0.0598
	Poly(I:C)-1	0.1051	0.0172	0.0137	0.0004	0.0053	0.0035	0.0013	0.0068	0.0496	0.0045	0.0087	0.0001	0.0004	0.1041	0.1664	0.1213	0.281	0.1122	0.1098	0.0473	0.0837	0.0639	0.0868	0.0466
	Poly(I:C)-2	0.3276	0.0938	0.0795	0.0109	0.0256	0.0215	0.0066	0.0293	0.0992	0.0258	0.0399	0.0137	0.0001	0.0554	0.0373	0.061	0.1946	0.1941	0.13	0.0324	0.0418	0.0765	0.0426	0.0337
	Poly(I:C)-3	0.1436	0.0331	0.0479	0.0024	0.0097	0.0072	0.0019	0.012	0.0458	0.0126	0.0332	0.0021	0	0.1738	0.1294	0.0176	0.2822	0.1318	0.1216	0.0062	0.089	0.0778	0.0649	0.0504
	RT-1	0.0681	0.0059	0.0202	0.0003	0.0018	0.0012	0.0003	0.0022	0.0211	0.0064	0.0135	0.0003	0	0.1579	0.2057	0.0827	0.2345	0.1045	0.1466	0.0348	0.0715	0.0463	0.0707	0.046
	RT-2	0.1148	0.0222	0.0263	0.001	0.0064	0.0051	0.0018	0.0079	0.0374	0.0095	0.0147	0.002	0	0.1297	0.1854	0.0893	0.3016	0.0773	0.1018	0.0267	0.1255	0.0577	0.0569	0.0614
	RT-3	0.1184	0.0198	0.0303	0.0014	0.0059	0.0039	0.0013	0.0072	0.0311	0.0093	0.0174	0.0019	0.0017	0.1667	0.1772	0.1341	0.2406	0.0663	0.0966	0.0543	0.0836	0.0613	0.0477	0.048
	Poly(I:C)+RT-1	0.1489	0.148	0.0419	0.001	0.0044	0.0033	0.0008	0.0053	0.0648	0.016	0.0213	0.0025	0.002	0.158	0.1662	0.0562	0.2046	0.121	0.1451	0.0147	0.0539	0.0514	0.0531	0.0463
	Poly(I:C)+RT-2	0.3217	0.112	0.0519	0.0159	0.0281	0.0299	0.0054	0.0327	0.1357	0.0157	0.0248	0.0114	0	0.1007	0.0062	0.0405	0.2294	0.2252	0.0763	0	0.0691	0.0805	0.0008	0.0791
	Poly(I:C)+RT-3	0.277	0.0925	0.0367	0.0112	0.0224	0.0244	0.0046	0.03	0.0935	0.0101	0.02	0.0062	0.0004	0.1814	0.1235	0.0897	0.1436	0.0706	0.1142	0.0514	0.0356	0.0505	0.0304	0.0272
	Tumor2
		T_cell	CD8_T_cell	CD4_T_cell	CD8_Tc	CD8_Tcm	CD8_Tem	CD8_Tex	Naive_CD8_T	NKT	CD4_Tm	Naive_CD4_T	T_helper_cell	Treg	Dendritic_cells	NK	B_cell	Granulocytes	Macrophage	Monocytes	Plasma_cell	Basophil	Eosinophil	mast_cell	Neutrophils
	NS-1	0.2615	0.0872	0.0592	0.0046	0.0259	0.0211	0.0058	0.0298	0.1018	0.0196	0.028	0.0071	0.0044	0.0799	0.1021	0.0469	0.1949	0.1628	0.1519	0.0176	0.0472	0.0555	0.0493	0.0428
	NS-2	0.0862	0.0065	0.0283	0.0005	0.002	0.0013	0.0003	0.0024	0.027	0.0099	0.0182	0	0.0002	0.1377	0.2001	0.1024	0.2544	0.0877	0.1315	0.0418	0.0699	0.0636	0.067	0.0539
	NS-3	0.0862	0.0107	0.0183	0.0006	0.0033	0.0022	0.0006	0.0041	0.0278	0.006	0.0112	0.0005	0.0006	0.1225	0.1758	0.1291	0.2163	0.1357	0.1343	0.052	0.0697	0.0542	0.0466	0.0457
	Poly(I:C)-1	0.1479	0.0353	0.0164	0.0018	0.0104	0.0079	0.0024	0.0127	0.0435	0.0059	0.0096	0.0009	0	0.1747	0.1647	0.0677	0.2448	0.0322	0.168	0.024	0.0685	0.0615	0.0644	0.0504
	Poly(I:C)-2	0.1155	0.0003	0.0387	0	0.0001	0.0001	0	0.0001	0.04	0.0118	0.0222	0.0011	0.0036	0.1751	0.1813	0.0854	0.1932	0.1121	0.1374	0.0232	0.0596	0.0497	0.048	0.0359
	Poly(I:C)-3	0.1124	0.0257	0.0133	0.0014	0.0074	0.0059	0.002	0.009	0.0472	0.0047	0.0074	0.0004	0.0008	0.1836	0.1526	0.0732	0.2353	0.0827	0.1602	0.0288	0.0726	0.0581	0.0634	0.0413
	RT-1	0.1046	0.0084	0.0238	0.0006	0.0024	0.0017	0.0006	0.003	0.052	0.007	0.0133	0.0021	0.0014	0.1137	0.1791	0.0989	0.245	0.1332	0.1256	0.0283	0.0699	0.0507	0.0684	0.056
	RT-2	0.0804	0.0124	0.0235	0.0009	0.0037	0.0029	0.0003	0.0045	0.0445	0.0062	0.0138	0.0026	0.0009	0.1225	0.0939	0.0315	0.2896	0.2126	0.1695	0.0075	0.0799	0.0704	0.0533	0.0861
	RT-3	0.1178	0.0246	0.0212	0.0014	0.0072	0.0052	0.0019	0.009	0.0394	0.0067	0.0123	0.0011	0.0011	0.1324	0.1871	0.1131	0.2262	0.0584	0.1649	0.0345	0.0649	0.0499	0.0679	0.0436
	Poly(I:C)+RT-1	0.1941	0.0528	0.0365	0.0022	0.0154	0.013	0.0035	0.0186	0.0625	0.0121	0.0201	0.0025	0.0019	0.1361	0.1756	0.0059	0.2332	0.0898	0.1654	0.0019	0.0509	0.075	0.068	0.0392
	Poly(I:C)+RT-2	0.2883	0.089	0.0552	0.0085	0.0251	0.0213	0.0058	0.0282	0.1281	0.0243	0.0217	0.0092	0	0.1202	0.052	0.0316	0.215	0.1956	0.0973	0.0018	0.0513	0.0675	0.036	0.0602
	Poly(I:C)+RT-3	0.2928	0.094	0.0732	0.0085	0.0245	0.0253	0.0056	0.0302	0.1256	0.0344	0.0282	0.0066	0.0041	0.1106	0.1301	0.0015	0.1672	0.1722	0.1256	0.0001	0.0346	0.0401	0.0494	0.0431
Fig5B	mIHC
RT_Tumor1				Poly(I:C)+RT_Tumor1						RT_Tumor2				Poly(I:C)+RT_Tumor2
Sample	field	GzmB+/CD8+_Cell Density	TLR3+/CD8+_Cell Density	Sample	field	GzmB+/CD8+_Cell Density	TLR3+/CD8+_Cell Density			Sample	field	GzmB+/CD8+_Cell Density	TLR3+/CD8+_Cell Density	Sample	field	GzmB+/CD8+_Cell Density	TLR3+/CD8+_Cell Density	field
Slide1	[10699,58920]	80.4	0	Slide1	[10169,57947]	66.5	21.6			Slide1	[10383,44075]	95.8	0	Slide1	[10659,53057]	128	46.4
Slide1	[10699,59617]	47.9	0	Slide1	[10169,58643]	174.7	4.6			Slide1	[10383,44772]	55.6	0	Slide1	[10659,53754]	207.1	40.2
Slide1	[10699,60314]	32.5	0	Slide1	[10169,59340]	225.7	27.8			Slide1	[10383,45469]	32.5	0	Slide1	[10659,54451]	117	18.5
Slide1	[10699,61010]	44.8	0	Slide1	[10169,60037]	32.5	1.5			Slide1	[10383,46166]	21.6	0	Slide1	[10659,55148]	97.4	12
Slide1	[10699,61707]	49.5	0	Slide1	[11098,56553]	92.7	9.3			Slide1	[10383,46863]	9.3	0	Slide1	[10659,55844]	117	4.6
Slide1	[10699,62404]	194.8	0	Slide1	[11098,57250]	204	27.8			Slide1	[10383,47560]	43.3	9.3	Slide1	[10659,56541]	49.5	3.1
Slide1	[11627,58223]	38.6	0	Slide1	[11098,57947]	69.6	6.2			Slide1	[10383,48256]	27.8	0	Slide1	[10659,57238]	58.7	1.5
Slide1	[11627,58920]	279.8	0	Slide1	[11098,58643]	205.6	41.7			Slide1	[10383,48953]	44.8	0	Slide1	[10659,57935]	4.6	0
Slide1	[11627,59617]	321.5	0	Slide1	[11098,59340]	150	9.3			Slide1	[10383,49650]	270.5	1.5	Slide1	[11588,53057]	238	75.7
Slide1	[11627,60314]	34	0	Slide1	[11098,60037]	72.6	4.6			Slide1	[10383,50347]	347.8	4.6	Slide1	[11588,53754]	68	23.2
Slide1	[11627,61010]	14	0	Slide1	[12026,56553]	224.1	46.4			Slide1	[10383,51044]	43.3	0	Slide1	[11588,54451]	52.6	14
Slide1	[11627,61707]	21.6	0	Slide1	[12026,57250]	307.6	52.6			Slide1	[10383,51741]	14	0	Slide1	[11588,55148]	52.6	6.2
Slide1	[11627,62404]	80.4	0	Slide1	[12026,58643]	55.6	1.5			Slide1	[10383,52437]	17	0	Slide1	[11588,55844]	72.6	20.1
Slide1	[12556,57526]	27.8	0	Slide1	[12026,59340]	43.3	6.2			Slide1	[10383,53134]	37.1	0	Slide1	[11588,56541]	29.4	3.1
Slide1	[12556,58223]	55.6	0	Slide1	[12026,60037]	130	14			Slide1	[10383,53831]	213.3	0	Slide1	[11588,57238]	14	3.1
Slide1	[12556,58920]	49.5	0	Slide1	[12954,57250]	113	6.2			Slide1	[11311,44075]	216.4	3.1	Slide1	[11588,57935]	7.7	0
Slide1	[12556,59617]	55.6	0	Slide1	[12954,57947]	173.1	35.6			Slide1	[11311,44772]	66.5	0	Slide1	[11588,58632]	52.6	0
Slide1	[12556,60314]	60.3	0	Slide1	[12954,58643]	292.1	57.2			Slide1	[11311,45469]	14	0	Slide1	[12516,53057]	20.1	0
Slide1	[12556,61010]	37.1	0	Slide1	[12954,59340]	151	32.5			Slide1	[11311,46166]	12	0	Slide1	[12516,53754]	21.6	6.2
Slide1	[12556,61707]	204	0	Slide1	[12954,60037]	250.4	17			Slide1	[11311,46863]	9.3	0	Slide1	[12516,54451]	75.7	4.6
Slide1	[12556,62404]	49.5	0	Slide2	[12661,48474]	89.6	6.2			Slide1	[11311,47560]	18.5	0	Slide1	[12516,55148]	200.9	7.7
Slide1	[13484,56829]	34	0	Slide2	[12661,49170]	116	9.3			Slide1	[11311,48256]	37.1	4.6	Slide1	[12516,55844]	148	4.6
Slide1	[13484,57526]	51	0	Slide2	[12661,49867]	63.4	6.2			Slide1	[11311,48953]	78.8	1.5	Slide1	[12516,56541]	289	18.5
Slide1	[13484,58223]	12	0	Slide2	[12661,50564]	57.2	9.3			Slide1	[11311,49650]	211.8	3.1	Slide1	[12516,57238]	34	3.1
Slide1	[13484,58920]	124	0	Slide2	[12661,51261]	269.6	17			Slide1	[11311,50347]	134	6.2	Slide1	[12516,57935]	18.5	4.6
Slide1	[13484,59617]	68	0	Slide2	[12661,51958]	113	26.3			Slide1	[11311,51044]	168.5	0	Slide1	[12516,58632]	139	30.9
Slide1	[13484,60314]	89.6	0	Slide2	[12661,52655]	291.2	15.5			Slide1	[11311,51741]	156.1	0	Slide1	[13444,53057]	29.4	0
Slide1	[13484,61010]	153	0	Slide2	[13590,47080]	224.7	1.5			Slide1	[11311,52437]	185.5	1.5	Slide1	[13444,53754]	37.1	3.1
Slide1	[13484,61707]	92.7	0	Slide2	[13590,47777]	21.6	4.6			Slide1	[11311,53134]	86.6	0	Slide1	[13444,54451]	92.7	1.5
Slide1	[14413,56829]	37.1	0	Slide2	[13590,48474]	29.4	1.5			Slide1	[12240,44075]	74.2	14	Slide1	[13444,55148]	227.2	7.7
Slide1	[14413,57526]	78.8	0	Slide2	[13590,49170]	198.9	29.4			Slide1	[12240,44772]	40.2	3.1	Slide1	[13444,55844]	205.6	30.9
Slide1	[14413,58223]	44.8	0	Slide2	[13590,49867]	51	12			Slide1	[12240,45469]	15.5	0	Slide1	[13444,56541]	74.2	18.5
Slide1	[14413,58920]	37.1	0	Slide2	[13590,50564]	133	58.7			Slide1	[12240,46166]	4.6	0	Slide1	[13444,57238]	38.6	7.7
Slide1	[14413,59617]	47.9	0	Slide2	[13590,51261]	315.3	196.3			Slide1	[12240,46863]	4.6	0	Slide1	[13444,57935]	37.1	15.5
Slide1	[9770,58920]	18.5	0	Slide2	[13590,51958]	140.2	18.5			Slide1	[12240,47560]	7.7	0	Slide1	[13444,58632]	166.9	34
Slide1	[9770,59617]	105	3.1	Slide2	[13590,52655]	41.7	15.5			Slide1	[12240,48256]	21.6	1.5	Slide1	[14373,52360]	193.2	27.8
Slide1	[9770,60314]	6.2	0	Slide2	[13590,53351]	37.1	7.7			Slide1	[12240,48953]	64.9	0	Slide1	[14373,53057]	131	23.2
Slide1	[9770,61010]	44.8	0	Slide2	[14518,47080]	81.9	7.7			Slide1	[12240,49650]	326.1	1.5	Slide1	[14373,53754]	55.6	0
Slide1	[9770,61707]	91.2	0	Slide2	[14518,47777]	15.5	1.5			Slide1	[12240,50347]	159.2	11	Slide1	[14373,54451]	108	3.1
Slide1	[9770,62404]	225.7	0	Slide2	[14518,48474]	4.6	0			Slide1	[12240,51044]	91.2	1.5	Slide1	[14373,55148]	179.3	29.4
Slide2	[12082,51072]	4.6	0	Slide2	[14518,49170]	40.2	12			Slide1	[12240,51741]	40.2	0	Slide1	[14373,55844]	35.6	20.1
Slide2	[12082,51769]	6.2	1.5	Slide2	[14518,49867]	72.6	32.5			Slide1	[12240,52437]	204	0	Slide1	[14373,56541]	37.1	17
Slide2	[12082,52466]	11	3.1	Slide2	[14518,50564]	44.8	17			Slide1	[13168,44075]	160.8	3.1	Slide1	[14373,57238]	38.6	7.7
Slide2	[12082,53163]	9.3	3.1	Slide2	[14518,51261]	35.6	14			Slide1	[13168,44772]	20.1	9.3	Slide1	[14373,57935]	35.6	9.3
Slide2	[12082,53860]	0	0	Slide2	[14518,51958]	26.3	1.5			Slide1	[13168,45469]	17	0	Slide1	[14373,58632]	71.1	20.1
Slide2	[13011,51072]	60.3	3.1	Slide2	[14518,52655]	44.8	1.5			Slide1	[13168,46166]	7.7	0	Slide1	[15301,53057]	174.7	4.6
Slide2	[13011,51769]	15.5	1.5	Slide2	[14518,53351]	46.4	11			Slide1	[13168,46863]	30.9	0	Slide1	[15301,53754]	208.7	14
Slide2	[13011,52466]	4.6	0	Slide2	[15447,47777]	152.6	4.6			Slide1	[13168,47560]	21.6	0	Slide1	[15301,54451]	54.1	7.7
Slide2	[13011,53163]	15.5	1.5	Slide2	[15447,48474]	119.3	1.5			Slide1	[13168,48256]	0	0	Slide1	[15301,55148]	142	21.6
Slide2	[13011,53860]	30.9	4.6	Slide2	[15447,49170]	18.5	3.1			Slide1	[13168,48953]	11	0	Slide1	[15301,55844]	29.4	6.2
Slide2	[13011,54557]	85	3.1	Slide2	[15447,49867]	9.3	3.1			Slide1	[13168,49650]	18.5	1.5	Slide1	[15301,56541]	41.7	9.3
Slide2	[13939,50376]	26.6	0	Slide2	[15447,50564]	9.3	0			Slide1	[13168,50347]	71.1	0	Slide1	[15301,57238]	24.7	11
Slide2	[13939,51072]	95.8	6.2	Slide2	[15447,51261]	4.6	1.5			Slide1	[13168,51044]	81.9	0	Slide1	[15301,57935]	138	15.5
Slide2	[13939,51769]	86.6	6.2	Slide2	[15447,51958]	27.8	3.1			Slide1	[13168,51741]	54.1	0	Slide1	[16230,54451]	121	12
Slide2	[13939,52466]	3.1	0	Slide2	[15447,52655]	20.1	3.1			Slide1	[14097,44075]	30.9	0	Slide1	[16230,55148]	239.6	30.9
Slide2	[13939,53163]	7.7	1.5	Slide2	[15447,53351]	3.1	0			Slide1	[14097,44772]	23.2	0	Slide1	[16230,55844]	110	15.5
Slide2	[13939,53860]	26.3	0	Slide2	[16375,47777]	63.4	7.7			Slide1	[14097,45469]	29.4	0	Slide1	[16230,56541]	81.9	11
Slide2	[13939,54557]	26.3	0	Slide2	[16375,48474]	68	14			Slide1	[14097,46166]	20.1	1.5	Slide1	[16230,57238]	147	24.7
Slide2	[13939,55253]	20.1	0	Slide2	[16375,49170]	57.2	14			Slide1	[14097,46863]	21.6	1.5	Slide2	[10199,60324]	766.8	15
Slide2	[13939,55950]	9.3	0	Slide2	[16375,49867]	118.5	1.5			Slide1	[14097,47560]	38.6	7.7	Slide2	[10863,54113]	428.2	9.3
Slide2	[14867,50376]	73.3	7.7	Slide2	[16375,50564]	9.3	0			Slide1	[14097,48256]	15.5	1.5	Slide2	[10863,54810]	255	4.6
Slide2	[14867,51072]	67.7	51	Slide2	[16375,51261]	6.2	1.5			Slide1	[14097,48953]	12	0	Slide2	[10863,55506]	133	0
Slide2	[14867,51769]	30.9	0	Slide2	[16375,51958]	14.6	0			Slide1	[14097,49650]	47.9	1.5	Slide2	[10863,56203]	40.2	0
Slide2	[14867,52466]	21.6	0	Slide2	[16375,52655]	4.6	0			Slide1	[14097,50347]	94.3	3.1	Slide2	[10863,56900]	139	9.3
Slide2	[14867,53163]	14	0	Slide2	[17303,48474]	156.1	26.3			Slide1	[14097,51044]	119	0	Slide2	[10863,57597]	281.3	6.2
Slide2	[14867,53860]	29.4	0	Slide2	[17303,49170]	23.2	11			Slide1	[15025,44075]	78.8	12	Slide2	[10863,58294]	1241	0
Slide2	[14867,54557]	24.7	0	Slide2	[17303,49867]	14	1.5			Slide1	[15025,44772]	14	1.5	Slide2	[10863,58991]	130	0
Slide2	[14867,55253]	72.6	0	Slide2	[17303,50564]	121.6	4.6			Slide1	[15025,45469]	11	0	Slide2	[10863,59687]	88.1	1.5
Slide2	[14867,55950]	47.9	0	Slide2	[17303,51261]	15.5	0			Slide1	[15025,46166]	3.1	0	Slide2	[11791,54810]	124	4.6
Slide2	[15796,51072]	4.6	0	Slide2	[18232,48474]	32.5	4.6			Slide1	[15025,46863]	20.1	4.6	Slide2	[11791,55506]	89.6	0
Slide2	[15796,51769]	52.6	0	Slide2	[18232,49170]	75.7	11			Slide1	[15025,47560]	69.6	14	Slide2	[11791,56203]	400.3	1.5
Slide2	[15796,52466]	29.4	0	Slide2	[18232,49867]	60.3	6.2			Slide1	[15025,48256]	46.4	9.3	Slide2	[11791,56900]	1087	11
Slide2	[15796,53163]	24.7	0	Slide2	[18232,50564]	157.2	7.7			Slide1	[15025,48953]	108	1.5	Slide2	[11791,57597]	2417.4	12
Slide2	[15796,53860]	26.3	0	Slide3	[10030,55351]	153	20			Slide1	[15025,49650]	130	0	Slide2	[11791,58991]	148	6.2
Slide2	[15796,54557]	41.7	0	Slide3	[10041,52719]	72.6	11			Slide1	[15025,50347]	205.6	3.1	Slide2	[11791,59687]	74.2	0
Slide2	[15796,55253]	21.6	0	Slide3	[10041,53416]	391.1	38.6			Slide1	[15954,44075]	74.2	1.5	Slide2	[12720,55506]	72.6	0
Slide2	[15796,55950]	0	0	Slide3	[10041,56203]	26.3	3.1			Slide1	[15954,44772]	40.2	0	Slide2	[12720,56203]	68	0
Slide3	[10171,59689]	14.7	0	Slide3	[10041,56900]	107	26.3			Slide1	[15954,45469]	21.6	6.2	Slide2	[12720,56900]	343.1	3.1
Slide3	[10171,60385]	42.2	11	Slide3	[10969,52719]	244.2	34			Slide1	[15954,46166]	35.6	7.7	Slide2	[12720,57597]	799.1	1.5
Slide3	[10171,61082]	412.7	6.2	Slide3	[10969,53416]	202.5	4.6			Slide1	[15954,46863]	32.5	1.5	Slide2	[12720,58294]	414.2	0
Slide3	[10171,61779]	545.6	1.5	Slide3	[10969,54113]	151	11			Slide1	[15954,47560]	47.9	1.5	Slide2	[12720,58991]	52.6	1.5
Slide3	[11099,59689]	273.6	14	Slide3	[10969,54810]	46.4	7.7			Slide1	[15954,48256]	116	0	Slide2	[12720,59687]	24.7	0
Slide3	[11099,60385]	554.9	9.3	Slide3	[11898,52719]	262.8	40.2			Slide1	[15954,48953]	217.9	57.2	Slide2	[13648,56203]	35.6	0
Slide3	[11099,61082]	52.7	20.1	Slide3	[11898,53416]	69.6	3.1			Slide1	[15954,49650]	51	9.3	Slide2	[13648,56900]	52.6	1.5
Slide3	[11099,61779]	519.3	0	Slide3	[11898,54113]	111	3.1			Slide1	[16882,44772]	47.9	1.5	Slide2	[13648,57597]	26.3	0
Slide3	[8314,60385]	32.5	4.6	Slide3	[12826,53416]	24.7	3.1			Slide1	[16882,45469]	40.2	1.5	Slide2	[13648,58294]	78.8	0
Slide3	[8314,61082]	27.8	0	Slide3	[12826,54113]	46.4	4.6			Slide1	[16882,46166]	21.6	3.1	Slide2	[13648,58991]	30.9	0
Slide3	[8314,61779]	52.6	0	Slide3	[12826,54810]	111	0			Slide1	[16882,46863]	6.2	1.5	Slide2	[7149,57597]	54.1	3.1
Slide3	[9243,59689]	122	4.6	Slide3	[8184,53416]	15.5	6.2			Slide1	[16882,47560]	23.2	1.5	Slide2	[7149,58294]	136	7.7
Slide3	[9243,60385]	53.5	23.2	Slide3	[8184,54113]	462.2	97.4			Slide1	[16882,48256]	95.8	6.2	Slide2	[8077,56203]	7.7	0
Slide3	[9243,61082]	38.5	26.3	Slide3	[8184,54810]	445.2	83.5			Slide1	[16882,48953]	92.7	21.6	Slide2	[8077,56900]	24.7	4.6
Slide3	[9243,61779]	98.8	3.1	Slide3	[8184,55507]	141	44.8			Slide1	[17810,45469]	37.1	1.5	Slide2	[8077,57597]	26.3	1.5
				Slide3	[8184,56203]	124	35.6			Slide1	[17810,46166]	54.1	4.6	Slide2	[8077,58294]	217.9	4.6
				Slide3	[9112,52719]	40.2	6.2			Slide1	[17810,46863]	40.2	4.6	Slide2	[9006,55506]	37.1	3.1
				Slide3	[9112,53416]	473	57.2			Slide1	[17810,47560]	306	12	Slide2	[9006,56203]	17	1.5
				Slide3	[9112,54113]	24.7	3.1			Slide1	[17810,48256]	358.6	1.5	Slide2	[9006,56900]	26.3	3.1
				Slide3	[9112,54810]	26.3	3.1			Slide1	[5741,48953]	60.3	6.2	Slide2	[9006,57597]	80.4	21.6
				Slide3	[9112,55507]	40.2	9.3			Slide1	[5741,49650]	37.1	1.5	Slide2	[9006,58294]	188.6	0
				Slide3	[9112,56203]	170	32.5			Slide1	[5741,50347]	26.3	0	Slide2	[9934,54113]	80.4	9.3
				Slide3	[9112,56900]	230.3	43.3			Slide1	[5741,51044]	44.8	0	Slide2	[9934,54810]	128	3.1
										Slide1	[5741,51741]	26.3	0	Slide2	[9934,55506]	40.2	1.5
										Slide1	[5741,52437]	44.8	0	Slide2	[9934,56203]	17	1.5
										Slide1	[6669,46863]	34	0	Slide2	[9934,56900]	72.6	7.7
										Slide1	[6669,47560]	60.3	1.5	Slide2	[9934,57597]	222.6	3.1
										Slide1	[6669,48256]	163.8	0	Slide2	[9934,58294]	664.6	6.2
										Slide1	[6669,48953]	43.3	0	Slide2	[9934,58991]	193.2	3.1
										Slide1	[6669,49650]	4.6	0	Slide2	[9934,59687]	110	9.3
										Slide1	[6669,50347]	14	3.1	Slide3	[10256,49259]	11	0
										Slide1	[6669,51044]	32.5	0	Slide3	[10256,49956]	81.9	12
										Slide1	[6669,51741]	20.1	0	Slide3	[10256,50653]	30.9	4.6
										Slide1	[6669,52437]	17	0	Slide3	[10256,51350]	18.5	3.1
										Slide1	[6669,53134]	91.2	3.1	Slide3	[10256,52047]	66.5	18.5
										Slide1	[6669,53831]	61.8	0	Slide3	[10256,52744]	127	20.1
										Slide1	[7598,46166]	57.2	0	Slide3	[10256,53440]	95.8	7.7
										Slide1	[7598,46863]	63.4	1.5	Slide3	[10256,54137]	24.7	6.2
										Slide1	[7598,47560]	23.2	4.6	Slide3	[10256,54834]	35.6	6.2
										Slide1	[7598,48256]	134	0	Slide3	[10256,55531]	3.1	0
										Slide1	[7598,48953]	227.2	0	Slide3	[11185,49259]	97.4	0
										Slide1	[7598,49650]	27.8	0	Slide3	[11185,49956]	29.4	6.2
										Slide1	[7598,50347]	14	0	Slide3	[11185,50653]	30.9	3.1
										Slide1	[7598,51044]	24.7	0	Slide3	[11185,51350]	24.7	3.1
										Slide1	[7598,51741]	9.3	0	Slide3	[11185,52047]	17	1.5
										Slide1	[7598,52437]	9.3	0	Slide3	[11185,52744]	46.4	4.6
										Slide1	[7598,53134]	4.6	0	Slide3	[11185,53440]	71.1	6.2
										Slide1	[7598,53831]	12	0	Slide3	[11185,54137]	43.3	3.1
										Slide1	[7598,54528]	4.6	0	Slide3	[11185,54834]	68	21.6
										Slide1	[8526,44772]	102	0	Slide3	[11185,55531]	11	0
										Slide1	[8526,45469]	26.3	1.5	Slide3	[12113,49956]	154.6	0
										Slide1	[8526,46166]	403.4	1.5	Slide3	[12113,50653]	57.2	6.2
										Slide1	[8526,46863]	134	4.6	Slide3	[12113,51350]	32.5	4.6
										Slide1	[8526,47560]	29.4	1.5	Slide3	[12113,52047]	29.4	3.1
										Slide1	[8526,48256]	17	1.5	Slide3	[12113,52744]	100	20.1
										Slide1	[8526,48953]	299.9	6.2	Slide3	[12113,53440]	94.3	7.7
										Slide1	[8526,49650]	145	1.5	Slide3	[12113,54137]	20.1	1.5
										Slide1	[8526,50347]	80.4	0	Slide3	[12113,54834]	35.6	9.3
										Slide1	[8526,51044]	14	0	Slide3	[12113,55531]	44.8	0
										Slide1	[8526,51741]	1.5	0	Slide3	[13042,50653]	18.5	0
										Slide1	[8526,52437]	3.1	0	Slide3	[13042,51350]	7.7	0
										Slide1	[8526,53134]	6.2	0	Slide3	[13042,52047]	20.1	3.1
										Slide1	[8526,53831]	1.5	0	Slide3	[13042,52744]	75.7	12
										Slide1	[8526,54528]	18.5	0	Slide3	[13042,53440]	15.5	0
										Slide1	[9455,44075]	95.8	6.2	Slide3	[13042,54137]	11	0
										Slide1	[9455,44772]	165.4	0	Slide3	[13042,54834]	46.4	0
										Slide1	[9455,45469]	46.4	0	Slide3	[13970,50653]	54.1	0
										Slide1	[9455,46166]	91.2	1.5	Slide3	[13970,51350]	34	1.5
										Slide1	[9455,46863]	91.2	6.2	Slide3	[13970,52047]	11	0
										Slide1	[9455,47560]	78.8	21.6	Slide3	[13970,52744]	29.4	6.2
										Slide1	[9455,48256]	21.6	3.1	Slide3	[13970,53440]	46.4	1.5
										Slide1	[9455,48953]	78.8	0	Slide3	[13970,54137]	183.9	3.1
										Slide1	[9455,49650]	133	0	Slide3	[14898,51350]	221	18.5
										Slide1	[9455,50347]	262.8	0	Slide3	[14898,52047]	47.9	7.7
										Slide1	[9455,51044]	9.3	1.5	Slide3	[14898,52744]	37.1	4.6
										Slide1	[9455,51741]	15.5	0	Slide3	[14898,53440]	145	11
										Slide1	[9455,52437]	18.5	0	Slide3	[14898,54137]	41.7	1.5
										Slide1	[9455,53134]	75.7	0	Slide3	[15827,52047]	217.9	1.5
										Slide1	[9455,53831]	119	0	Slide3	[15827,52744]	230.3	1.5
										Slide1	[9455,54528]	41.7	0	Slide3	[15827,53440]	131	0
										Slide2	[10161,46801]	121	3.1	Slide3	[9328,49956]	4.6	0
										Slide2	[10161,47498]	286	20.1	Slide3	[9328,50653]	54.1	7.7
										Slide2	[10161,48195]	66.5	3.1	Slide3	[9328,51350]	52.6	4.6
										Slide2	[10161,48891]	24.7	0	Slide3	[9328,52047]	75.7	4.6
										Slide2	[10161,49588]	26.3	1.5	Slide3	[9328,52744]	32.5	0
										Slide2	[11090,46801]	196.3	15.5	Slide3	[9328,53440]	12	0
										Slide2	[11090,47498]	185.5	15.5	Slide3	[9328,54137]	34	3.1
										Slide2	[11090,48195]	119	7.7
										Slide2	[11090,48891]	88.1	3.1
										Slide2	[11090,49588]	57.2	3.1
										Slide2	[11090,50285]	17	1.5
										Slide2	[12018,46801]	488.4	17
										Slide2	[12018,47498]	58.7	3.1
										Slide2	[12018,48195]	0	0
										Slide2	[12018,48891]	14	0
										Slide2	[12018,49588]	21.6	1.5
										Slide2	[12018,50285]	11	0
										Slide2	[12018,50982]	24.7	1.5
										Slide2	[12947,46104]	165.4	6.2
										Slide2	[12947,46801]	544.1	17
										Slide2	[12947,47498]	9.3	0
										Slide2	[12947,48195]	3.1	0
										Slide2	[12947,48891]	12	1.5
										Slide2	[12947,49588]	9.3	0
										Slide2	[12947,50285]	3.1	0
										Slide2	[12947,50982]	11	0
										Slide2	[13875,45407]	255	9.3
										Slide2	[13875,46104]	244.2	47.9
										Slide2	[13875,46801]	44.8	0
										Slide2	[13875,47498]	6.2	0
										Slide2	[13875,48195]	21.6	3.1
										Slide2	[13875,48891]	43.3	3.1
										Slide2	[13875,49588]	23.2	1.5
										Slide2	[13875,50285]	3.1	1.5
										Slide2	[13875,50982]	20.1	0
										Slide2	[14804,45407]	415.8	4.6
										Slide2	[14804,46104]	142	18.5
										Slide2	[14804,46801]	83.5	6.2
										Slide2	[14804,47498]	88.1	7.7
										Slide2	[14804,48195]	26.3	3.1
										Slide2	[14804,48891]	15.5	1.5
										Slide2	[14804,49588]	58.7	3.1
										Slide2	[15732,45407]	193.2	14
										Slide2	[15732,46104]	290.6	24.7
										Slide2	[15732,46801]	185.5	6.2
										Slide2	[15732,47498]	211.8	4.6
										Slide2	[15732,48195]	208.7	0
										Slide2	[15732,48891]	64.9	1.5
										Slide2	[15732,49588]	40.2	0
										Slide2	[9233,47498]	183.9	9.3
										Slide2	[9233,48195]	52.6	6.2
										Slide2	[9233,48891]	7.7	0
										Slide3	[10310,59129]	105	0
										Slide3	[10310,59826]	60.3	0
										Slide3	[10310,60523]	7.7	0
										Slide3	[10310,61219]	1.5	0
										Slide3	[10310,61916]	6.2	0
										Slide3	[10310,62613]	1.5	0
										Slide3	[10310,63310]	3.1	0
										Slide3	[10310,64007]	1.5	0
										Slide3	[11238,59129]	52.6	0
										Slide3	[11238,59826]	17	1.5
										Slide3	[11238,60523]	6.2	0
										Slide3	[11238,61219]	0	0
										Slide3	[11238,61916]	23.2	0
										Slide3	[11238,62613]	26.3	0
										Slide3	[11238,63310]	4.6	0
										Slide3	[11238,64007]	0	0
										Slide3	[11238,64704]	0	1.5
										Slide3	[12166,59129]	128	0
										Slide3	[12166,59826]	21.6	0
										Slide3	[12166,60523]	17	0
										Slide3	[12166,61219]	15.5	0
										Slide3	[12166,61916]	6.2	0
										Slide3	[12166,62613]	9.3	0
										Slide3	[12166,63310]	1.5	0
										Slide3	[12166,64007]	0	0
										Slide3	[12166,64704]	1.5	0
										Slide3	[13095,59129]	44.8	0
										Slide3	[13095,59826]	15.5	0
										Slide3	[13095,60523]	9.3	0
										Slide3	[13095,61219]	3.1	0
										Slide3	[13095,61916]	3.1	0
										Slide3	[13095,62613]	3.1	0
										Slide3	[13095,63310]	3.1	0
										Slide3	[13095,64007]	1.5	0
										Slide3	[13095,64704]	0	0
										Slide3	[14023,59129]	47.9	0
										Slide3	[14023,59826]	7.7	0
										Slide3	[14023,60523]	12	0
										Slide3	[14023,61219]	6.2	0
										Slide3	[14023,61916]	6.2	0
										Slide3	[14023,62613]	0	0
										Slide3	[14023,63310]	3.1	0
										Slide3	[14023,64007]	0	0
										Slide3	[14023,64704]	7.7	0
										Slide3	[14952,59129]	9.3	0
										Slide3	[14952,59826]	7.7	0
										Slide3	[14952,60523]	17	0
										Slide3	[14952,61219]	7.7	0
										Slide3	[14952,61916]	11	0
										Slide3	[14952,62613]	12	0
										Slide3	[14952,63310]	7.7	0
										Slide3	[14952,64007]	3.1	0
										Slide3	[14952,64704]	3.1	0
										Slide3	[15880,59129]	1.5	0
										Slide3	[15880,59826]	29.4	1.5
										Slide3	[15880,60523]	17	0
										Slide3	[15880,61219]	14	0
										Slide3	[15880,61916]	9.3	0
										Slide3	[15880,62613]	24.7	1.5
										Slide3	[15880,63310]	1.5	0
										Slide3	[15880,64007]	4.6	1.5
										Slide3	[15880,64704]	7.7	1.5
										Slide3	[16809,60523]	51	3.1
										Slide3	[16809,61219]	66.5	0
										Slide3	[16809,61916]	43.3	0
										Slide3	[16809,62613]	7.7	1.5
										Slide3	[16809,63310]	24.7	0
										Slide3	[16809,64007]	14	0
										Slide3	[9381,59826]	0	0
										Slide3	[9381,60523]	4.6	0
										Slide3	[9381,61219]	3.1	0
										Slide3	[9381,61916]	0	0
Fig5C	ELISA
	Tumor1
		NS			Poly(I:C)			RT			Poly(I:C)+RT
		Sample1	Sample2	Sample3	Sample1	Sample2	Sample3	Sample1	Sample2	Sample3	Sample1	Sample2	Sample3
	TNF-a	0.771178	0.801481	1.42734	3.58109	1.98233	2.96821	3.25237	1.17355	2.95657	5.726	5.62444	5.71899
	IFN-r	1.15235	0.625779	1.22188	3.66295	3.63978	3.70147	2.83741	2.78048	2.98193	7.25846	7.29301	7.21769
	GyzmB	1.18065	0.663991	1.15536	3.82153	3.41372	4.87807	1.63799	2.20699	1.82237	6.33215	6.19412	7.30936
	IL-2	0.956734	1.14879	0.894474	2.07216	1.7501	2.05348	1.23854	1.49017	0.663998	2.96662	2.11862	2.04575
	IL-6	0.970411	0.996761	1.03283	3.98426	4.77888	2.99515	4.24215	3.40608	4.28794	6.05177	5.9964	6.00271
	IL-12	0.546122	1.14966	1.30422	0.841935	1.64381	1.11625	1.00866	0.889848	0.888596	1.22148	1.34949	1.57124
	Tumor2
		NS			Poly(I:C)			RT			Poly(I:C)+RT
		Sample1	Sample2	Sample3	Sample1	Sample2	Sample3	Sample1	Sample2	Sample3	Sample1	Sample2	Sample3
	TNF-a	1.10084	0.939998	0.959162	2.42231	2.70747	1.53809	2.1456	1.54622	2.62841	4.34728	4.84874	3.39169
	IFN-r	0.848528	0.901778	1.24969	1.91761	2.05833	2.55513	2.3903	1.86653	1.70598	2.42798	2.5822	2.66298
	GyzmB	1.09388	1.15232	0.753809	3.39287	2.98064	2.38785	1.11484	2.29833	1.85374	6.59921	6.63305	6.07111
	IL-2	0.733238	0.806054	1.46071	1.43422	0.817642	0.72532	0.916462	0.83561	0.670547	2.60963	1.54595	2.19407
	IL-6	0.872141	1.19824	0.929618	2.61605	2.0702	2.08842	2.56939	1.06928	2.30684	1.73131	1.98577	1.67816
	IL-12	0.768159	1.15853	1.07331	3.33923	1.56723	2.56023	1.33167	0.622424	1.12706	3.95551	3.10431	2.79729
