# Supplementary material for: TLR3 activation enhances abscopal effect of radiotherapy in HCC by promoting tumor ferroptosis
Source: EMBO Mol Med. 2024 Apr 26;16(5):8. doi: 10.1038/s44321-024-00068-4 (PMC11098818; doi:10.1038/s44321-024-00068-4)
Supplement: Supplementary file 14 — Source data Fig. 6 [file 44321_2024_68_MOESM14_ESM.zip › Figure 6/Source Data for Figure6.xlsx]

## Sheet: Sheet1
Fig6B
		Control			Poly(I:C)			CD8+TLR3wt T cells			Poly(I:C)+CD8+TLR3wt T cells			Poly(I:C)+CD8+TLR3wt T cells+Fer1			CD8+TLR3-/- T cells			Poly(I:C)+CD8+TLR3-/- T cells
	Cell proliferation rate(%)	101.454	98.3991	100.147	93.7911	99.0724	86.8082	62.0817	59.2214	64.8282	32.7994	47.6511	48.5525	78.2816	83.4292	77.6219	72.34	69.023	58.234	63.94	57.49	66.813
	Relative lipid (Fold change)	1.00374	0.995052	1.00121	1.51594	1.10347	1.98299	3.4538	4.1131	3.01889	5.97202	6.34396	5.82962	2.00807	3.10388	2.94182	2.4355	2.99844	3.0145	1.9321	2.7935	2.0084
Fig6C
		DMEM complete medium			PBS simulated-CD8+TLR3wt T cell culture			Poly(I:C) stimulated-CD8+ TLR3wt T cell culture			Poly(I:C) stimulated-CD8+ TLR3wt T cell culture+Fer1
	Cell proliferation rate(%)	94.9642	106.787	98.2467	94.0277	96.8358	94.0638	55.7156	64.083	59.2105	85.5337	80.7449	95.7416
	Relative lipid (Fold change)	1.08241	0.98038	0.93721	2.00384	1.73902	1.80555	2.42913	2.08702	2.48536	1.34751	1.73094	1.59937
	GSH content	1.30283	1.30852	1.06028	1.15842	1.10024	1.34768	0.95019	0.67429	0.753039	1.38683	1.1947	1.42132
Fig6E
	Tumor1
		NS				Poly(I:C)+RT				Poly(I:C)+RT+antiCD8
	Day0	1	1	1	1	1	1	1	1	1	1	1	1
	Day2	1.22799	2.12903	1.5138	2.74637	1.1763	1.76276	1.59132	1.11514	2.01939	1.31002	1.15991	1.44385
	Day4	1.71897	3.11306	2.09222	3.45016	1.82522	1.87282	2.17995	1.66406	2.59812	2.56707	1.29137	1.68766
	Day6	2.50216	4.10921	2.75392	4.16377	3.50859	1.75997	2.62948	2.1494	3.7622	3.55655	1.52954	2.27057
	Day8	3.00113	4.24877	3.93111	4.07985	4.47214	1.56447	2.77931	2.42876	5.17148	3.81851	3.20022	2.68603
	Day10	4.31295	5.15405	4.92369	6.36723	4.76776	1.63238	2.67603	2.38017	5.71599	4.18789	3.91675	3.784
	Tumor2
		NS				Poly(I:C)+RT				Poly(I:C)+RT+antiCD8
	Day0	1	1	1	1	1	1	1	1	1	1	1	1
	Day2	1.19793	1.26008	1.74456	1.40397	1.04651	0.99751	1.30711	2.70861	1.49317	1.4269	1.26554	1.55282
	Day4	1.2381	1.56096	3.3863	2.04973	1.28841	0.960228	1.30863	3.1779	2.07124	1.85799	1.49555	3.22347
	Day6	1.42128	1.91602	4.23146	4.29803	1.69737	0.960228	1.12812	3.22756	2.08441	2.96076	2.77939	4.31409
	Day8	1.51371	2.06349	4.97647	6.74478	1.96431	0.895041	2.08828	3.40447	2.59077	3.1762	3.65306	5.3452
	Day10	1.7104	2.84103	5.40906	7.69354	2.11984	1.01538	2.24352	3.07859	3.00135	3.63062	4.47889	6.42893
Fig6F
	Tumor1
		NS				Poly(I:C)+RT				Poly(I:C)+RT+antiCD8
	MDA	1.24205	1.47814	1.04263	1.58495	1.5767	2.19865	1.99262	2.09946	1.17828	1.60104	1.77797	1.06316
	GSH	187.918	142.564	150.251	163.757	85.6796	117.343	113.327	125.951	172.316	125.566	182.188	194.114
	Tumor2
		NS				Poly(I:C)+RT				Poly(I:C)+RT+antiCD8
	MDA	1.12237	1.10391	1.22701	1.28713	1.48737	1.59344	1.51121	1.38417	1.82009	1.7209	2.03104	2.25173
	GSH	186.047	146.09	157.638	207.304	86.4793	132.539	93.2735	115.211	185.979	230.928	159.41	237.024
