# Supplementary material for: TLR3 activation enhances abscopal effect of radiotherapy in HCC by promoting tumor ferroptosis
Source: EMBO Mol Med. 2024 Apr 26;16(5):8. doi: 10.1038/s44321-024-00068-4 (PMC11098818; doi:10.1038/s44321-024-00068-4)
Supplement: Supplementary file 15 — Source data Fig. 7 [file 44321_2024_68_MOESM15_ESM.zip]

Archive with 57 entries (50 files):
- Figure 7/
- Figure 7/Source Data for Figure7.xlsx
- __MACOSX/Figure 7/._Source Data for Figure7.xlsx
- Figure 7/.DS_Store
- __MACOSX/Figure 7/._.DS_Store
- Figure 7/Fig7B/
- Figure 7/Fig7C/
- Figure 7/Fig7D/
- Figure 7/Fig7B/.DS_Store
- __MACOSX/Figure 7/Fig7B/._.DS_Store
- Figure 7/Fig7B/Radiotherapy schedule for P04&P05_images/
- Figure 7/Fig7C/.DS_Store
- __MACOSX/Figure 7/Fig7C/._.DS_Store
- Figure 7/Fig7C/P04_images/
- Figure 7/Fig7D/.DS_Store
- __MACOSX/Figure 7/Fig7D/._.DS_Store
- Figure 7/Fig7D/P05_images/
- Figure 7/Fig7B/Radiotherapy schedule for P04&P05_images/P05_Distant lesion_Coronal.tiff
- __MACOSX/Figure 7/Fig7B/Radiotherapy schedule for P04&P05_images/._P05_Distant lesion_Coronal.tiff
- Figure 7/Fig7B/Radiotherapy schedule for P04&P05_images/P05_Distant lesion_transverse.tiff
- __MACOSX/Figure 7/Fig7B/Radiotherapy schedule for P04&P05_images/._P05_Distant lesion_transverse.tiff
- Figure 7/Fig7B/Radiotherapy schedule for P04&P05_images/P05_Irradiated lesion_Coronal.tiff
- __MACOSX/Figure 7/Fig7B/Radiotherapy schedule for P04&P05_images/._P05_Irradiated lesion_Coronal.tiff
- Figure 7/Fig7B/Radiotherapy schedule for P04&P05_images/P04_Irradiated lesion_transverse.tiff
- __MACOSX/Figure 7/Fig7B/Radiotherapy schedule for P04&P05_images/._P04_Irradiated lesion_transverse.tiff
- Figure 7/Fig7B/Radiotherapy schedule for P04&P05_images/P05_Distant lesion_sagittal.tiff
- __MACOSX/Figure 7/Fig7B/Radiotherapy schedule for P04&P05_images/._P05_Distant lesion_sagittal.tiff
- Figure 7/Fig7B/Radiotherapy schedule for P04&P05_images/P04_Distant lesion_Coronal.tiff
- __MACOSX/Figure 7/Fig7B/Radiotherapy schedule for P04&P05_images/._P04_Distant lesion_Coronal.tiff
- Figure 7/Fig7B/Radiotherapy schedule for P04&P05_images/P04_Distant lesion_transverse.tiff
- __MACOSX/Figure 7/Fig7B/Radiotherapy schedule for P04&P05_images/._P04_Distant lesion_transverse.tiff
- Figure 7/Fig7B/Radiotherapy schedule for P04&P05_images/P04_Irradiated lesion_Coronal.tiff
- __MACOSX/Figure 7/Fig7B/Radiotherapy schedule for P04&P05_images/._P04_Irradiated lesion_Coronal.tiff
- Figure 7/Fig7B/Radiotherapy schedule for P04&P05_images/P05_Irradiated lesion_transverse.tiff
- __MACOSX/Figure 7/Fig7B/Radiotherapy schedule for P04&P05_images/._P05_Irradiated lesion_transverse.tiff
- Figure 7/Fig7B/Radiotherapy schedule for P04&P05_images/P05_Irradiated lesion_sagittal.tiff
- __MACOSX/Figure 7/Fig7B/Radiotherapy schedule for P04&P05_images/._P05_Irradiated lesion_sagittal.tiff
- Figure 7/Fig7B/Radiotherapy schedule for P04&P05_images/P04_Irradiated lesion_sagittal.tiff
- __MACOSX/Figure 7/Fig7B/Radiotherapy schedule for P04&P05_images/._P04_Irradiated lesion_sagittal.tiff
- Figure 7/Fig7B/Radiotherapy schedule for P04&P05_images/P04_Distant lesion_sagittal.tiff
- __MACOSX/Figure 7/Fig7B/Radiotherapy schedule for P04&P05_images/._P04_Distant lesion_sagittal.tiff
- Figure 7/Fig7C/P04_images/P04_Irradiated lesion_post.tiff
- __MACOSX/Figure 7/Fig7C/P04_images/._P04_Irradiated lesion_post.tiff
- Figure 7/Fig7C/P04_images/P04_Distant lesion_post.tiff
- __MACOSX/Figure 7/Fig7C/P04_images/._P04_Distant lesion_post.tiff
- Figure 7/Fig7C/P04_images/P04_Irradiated lesion_pre.tiff
- __MACOSX/Figure 7/Fig7C/P04_images/._P04_Irradiated lesion_pre.tiff
- Figure 7/Fig7C/P04_images/P04_Distant lesion_pre.tiff
- __MACOSX/Figure 7/Fig7C/P04_images/._P04_Distant lesion_pre.tiff
- Figure 7/Fig7D/P05_images/P05_Distant lesion_Pre.tiff
- __MACOSX/Figure 7/Fig7D/P05_images/._P05_Distant lesion_Pre.tiff
- Figure 7/Fig7D/P05_images/P05_Irradiated lesion_post.tiff
- __MACOSX/Figure 7/Fig7D/P05_images/._P05_Irradiated lesion_post.tiff
- Figure 7/Fig7D/P05_images/P05_Irradiated lesion_pre.tiff
- __MACOSX/Figure 7/Fig7D/P05_images/._P05_Irradiated lesion_pre.tiff
- Figure 7/Fig7D/P05_images/P05_Distant lesion_Post.tiff
- __MACOSX/Figure 7/Fig7D/P05_images/._P05_Distant lesion_Post.tiff
