# Supplementary material for: TLR3 activation enhances abscopal effect of radiotherapy in HCC by promoting tumor ferroptosis
Source: EMBO Mol Med. 2024 Apr 26;16(5):8. doi: 10.1038/s44321-024-00068-4 (PMC11098818; doi:10.1038/s44321-024-00068-4)
Supplement: Supplementary file 15 — Source data Fig. 7 [file 44321_2024_68_MOESM15_ESM.zip › Figure 7/Source Data for Figure7.xlsx]

## Sheet: Sheet1
Fig7E
		P01	P02	P03	P04	P05	C01	C02	C03	C04	C05
	Irradiated lesion	-35.1	-25.7	-31.2	-100	-100	-7.3	-26.7	-100	-54.7	-31.8
	Distant lesion	-49	-49.9	-63.5	-100	-23.3	-9.6	33.2	2.9	8.5	2.7
